# Supplementary material for: Variation isn’t that hard: Morphosyntactic choice does not predict production difficulty
Source: PLoS One. 2021 Jun 21;16(6):e0252602. doi: 10.1371/journal.pone.0252602 (PMC8216537; doi:10.1371/journal.pone.0252602)
Supplement: S1 Data — (TXT) [file pone.0252602.s001.txt]

Audiofile	Speaker_Number	Sex	Birth_Year	Dialect_Area	Education	Dyad	Turn	Start.Time	End.Time	Token	V01	V02	V03	V04	V05	V06	V07	V08	V09	V10	V11	V12	V13	V14	V15	V16	V17	V18	V19	V20	NVarbs	NFP	NWords	Sil.Sum	SilPerWord	Turn.Duration	WordPerSec	Char.Sum	CharPerWord
2001	1044	FEMALE	1962	SOUTH MIDLAND	1	FEMALE+FEMALE	10	50.759375	58.892875	and we prepare a lot of foils for Marvin and Bill so *noise* we have to dress a little bit nice we're not *noise*	0	0	0	0	0	0	0	0	1	0	0	0	1	0	0	0	0	0	0	0	2	0	25	2.744	0.10976	8.1335	3.073707506	85	3.4
2001	1044	FEMALE	1962	SOUTH MIDLAND	1	FEMALE+FEMALE	12	64.180625	71.048	yes now you know if if everybody- like in August when everybody's on vacation or something we can dress a little more casual or	0	0	0	0	0	0	0	0	0	0	0	0	0	2	0	0	0	0	0	0	2	0	25	0.071	0.00284	6.867375	3.640401172	102	4.08
2001	1044	FEMALE	1962	SOUTH MIDLAND	1	FEMALE+FEMALE	13	71.048	78.747875	ice storms of course you know we all came in in our tennis shoes but *laughter* i guess that would have to do with the weather but um	0	0	1	0	1	0	0	0	0	0	0	0	0	0	0	0	0	0	0	0	2	1	28	0.261	0.009321429	7.699875	3.636422669	104	3.714285714
2001	1044	FEMALE	1962	SOUTH MIDLAND	1	FEMALE+FEMALE	14	78.747875	82.22925	unless it's an extremely- you know an unusual day	0	0	0	0	0	0	0	0	0	0	0	0	0	0	0	0	0	0	0	0	0	0	10	0.756	0.0756	3.481375	2.872428279	39	3.9
2001	1044	FEMALE	1962	SOUTH MIDLAND	1	FEMALE+FEMALE	24	108.5645	113.020125	yeah or um-hum what area do you work in	0	0	0	0	0	0	0	0	0	0	0	0	0	0	0	0	0	0	0	0	0	0	10	0.45	0.045	4.455625	2.244354047	30	3
2001	1044	FEMALE	1962	SOUTH MIDLAND	1	FEMALE+FEMALE	3	10.166375	22.8135	well i work in uh corporate control so we have to dress kind of nice so i usually wear skirts and sweaters in the winter time slacks i guess *noise* and in the summer just dresses	0	0	0	0	0	0	0	0	1	0	0	0	0	0	0	0	0	0	0	0	1	1	36	3.5785	0.099402778	12.647125	2.846496733	142	3.944444444
2001	1044	FEMALE	1962	SOUTH MIDLAND	1	FEMALE+FEMALE	34	136.3315	142.052125	but then usually in the summer it's cold in the offices because_1 the air conditioner's doing its job so well *noise*	0	0	1	0	0	0	0	0	0	0	0	0	0	0	0	0	0	0	0	0	1	0	23	0.158	0.006869565	5.720625	4.020539714	93	4.043478261
2001	1044	FEMALE	1962	SOUTH MIDLAND	1	FEMALE+FEMALE	39	155.341375	166.242125	uh-huh just suits and there's not a whole lot of fabric variance there and they can't have a rayon suit *laughter* so	0	0	0	0	0	0	0	0	0	0	0	0	1	0	0	0	0	0	0	0	1	0	25	0.683125	0.027325	10.90075	2.293420178	91	3.64
2001	1044	FEMALE	1962	SOUTH MIDLAND	1	FEMALE+FEMALE	4	22.8135	26.946875	we can't even well we're not even really supposed to wear jeans very often	0	0	0	0	0	0	0	0	0	0	0	0	1	0	0	0	0	0	0	0	1	0	16	1.773375	0.110835938	4.133375	3.87092872	59	3.6875
2001	1044	FEMALE	1962	SOUTH MIDLAND	1	FEMALE+FEMALE	41	174.393625	183.516375	not really I think i mean it's kind of unwritten but I think we're supposed to wear hose and and shoes you know most of the people do anyway *noise*	0	0	0	0	2	0	0	0	0	0	0	0	0	0	0	0	0	0	0	0	2	0	32	2.365375	0.073917969	9.12275	3.507714231	115	3.59375
2001	1044	FEMALE	1962	SOUTH MIDLAND	1	FEMALE+FEMALE	42	183.516375	188.589875	uh most of the women wear uh most- actually most of the women wear suits more than anything else	0	0	0	0	0	0	0	0	0	0	0	0	0	0	0	0	0	0	0	0	0	2	19	1.3675	0.071973684	5.0735	3.744949246	77	4.052631579
2001	1044	FEMALE	1962	SOUTH MIDLAND	1	FEMALE+FEMALE	43	188.589875	196.088625	but i'm not in that professional of a position *noise* so i don't i'm not expected to do that	0	0	0	0	0	0	0	0	0	0	0	0	0	0	0	0	0	0	0	0	0	0	22	2.025125	0.092051136	7.49875	2.933822304	70	3.181818182
2001	1044	FEMALE	1962	SOUTH MIDLAND	1	FEMALE+FEMALE	47	203.771375	207.306625	*noise* yes pretty much i'm a secretary *noise* yeah	0	0	0	0	0	0	0	0	0	0	0	0	0	0	0	0	0	0	0	0	0	0	11	0.682	0.062	3.53525	3.111519695	39	3.545454545
2001	1044	FEMALE	1962	SOUTH MIDLAND	1	FEMALE+FEMALE	49	213.4715	225.878375	yeah- yeah but there's really no written rule i guess they couldn't write that down that might be discrimination or something i don't *laughter*- know i mean i've never been told what to wear or what not to wear	1	0	0	0	1	0	0	0	0	0	0	1	0	0	0	0	0	0	0	0	3	0	43	1.462875	0.034020349	12.406875	3.465820362	165	3.837209302
2001	1044	FEMALE	1962	SOUTH MIDLAND	1	FEMALE+FEMALE	5	26.946875	34.81175	so it really doesn't vary that much from season to season since the office is kind of you know always the same temperature	0	0	0	0	0	0	0	0	0	0	0	0	0	0	0	0	0	0	0	0	0	0	24	1.358125	0.056588542	7.864875	3.051542459	99	4.125
2001	1044	FEMALE	1962	SOUTH MIDLAND	1	FEMALE+FEMALE	50	225.878375	230.04675	it's just you know judging from what everyone else wears is how i determine	0	0	0	0	0	0	0	0	0	0	0	0	0	1	0	0	0	0	0	0	1	0	15	1.040375	0.069358333	4.168375	3.598524605	61	4.066666667
2001	1044	FEMALE	1962	SOUTH MIDLAND	1	FEMALE+FEMALE	51	230.04675	235.469	you know what i feel a comfortable in you don't wanna stand out too much	0	0	0	0	0	0	0	0	0	0	0	0	0	0	0	0	0	0	0	0	0	0	16	0.89425	0.055890625	5.42225	2.950804555	57	3.5625
2001	1044	FEMALE	1962	SOUTH MIDLAND	1	FEMALE+FEMALE	53	237.866375	245.438375	*noise* well that pretty much covers *laughter*-the *laughter*-subject *laughter* well thanks for calling me	0	0	0	0	0	0	0	0	0	0	0	0	0	0	0	0	0	0	0	0	0	0	17	0.362625	0.021330882	7.572	2.245113576	85	5
2001	1044	FEMALE	1962	SOUTH MIDLAND	1	FEMALE+FEMALE	55	246.933875	251.06275	yep that's *laughter*-all good-bye okay bye	0	0	0	0	0	0	0	0	0	0	0	0	0	0	0	0	0	0	0	0	0	0	9	0.571999	0.063555444	4.128875	2.179770519	33	3.666666667
2001	1044	FEMALE	1962	SOUTH MIDLAND	1	FEMALE+FEMALE	9	40.785875	50.759375	but it's kind of understood that we're supposed to dress a little bit nice a lot of times we have to go over to uh like Jerry Junkins' office and Bill Ellsworth's office to deliver stuff	0	0	2	0	1	0	0	0	1	0	0	0	0	0	0	0	0	0	0	0	4	1	39	1.206	0.030923077	9.9735	3.910362461	147	3.769230769
2009	1055	FEMALE	1965	SOUTH MIDLAND	2	FEMALE+FEMALE	11	66.7465	74.1045	when i go camping i don't i don't like to rough it i like to have some- a little bit of electricity- electricity and a little bit of running water	0	0	0	0	0	2	0	0	0	0	0	0	0	0	0	0	0	0	0	0	2	0	32	1.8645	0.058265625	7.358	4.349007883	113	3.53125
2009	1055	FEMALE	1965	SOUTH MIDLAND	2	FEMALE+FEMALE	13	74.94975	79.779125	i'm not really into this going and sitting in a tent for a few days with nothing	0	0	0	0	0	0	0	0	0	0	0	0	0	0	0	0	0	0	0	0	0	0	18	0.912	0.050666667	4.829375	3.727190371	63	3.5
2009	1055	FEMALE	1965	SOUTH MIDLAND	2	FEMALE+FEMALE	17	85.815375	94.038625	i have some friends that go camping for a couple of weeks every summer they're both geologists and they load up their truck with their tent and they go to New Mexico	1	0	2	0	0	0	0	0	0	1	0	0	0	0	0	0	0	0	0	0	4	0	33	1.899625	0.057564394	8.22325	4.013011887	133	4.03030303
2009	1055	FEMALE	1965	SOUTH MIDLAND	2	FEMALE+FEMALE	18	94.038625	98.907375	and they just find places to camp and go looking for rocks and	0	0	0	0	0	0	0	0	0	0	0	0	0	0	0	0	0	0	0	0	0	0	13	1.578375	0.121413462	4.86875	2.670089859	50	3.846153846
2009	1055	FEMALE	1965	SOUTH MIDLAND	2	FEMALE+FEMALE	19	98.907375	112.1065	doesn't sound like a lot of fun to me uh my friend said that the last time they went uh she just got tired of the tent and it was cold at night and she got tired of eating out of cans and so they stayed in a hotel one night	0	0	1	0	1	0	0	0	0	0	1	0	0	0	0	0	0	0	0	0	3	2	52	1.822	0.035038462	13.199125	3.939655091	172	3.307692308
2009	1055	FEMALE	1965	SOUTH MIDLAND	2	FEMALE+FEMALE	22	115.45975	121.614625	no kidding no kidding gosh that's what the the the bugs i don't like the bugs	0	0	0	0	0	0	0	0	0	0	0	0	0	0	0	0	0	0	0	0	0	0	18	0.714	0.039666667	6.154875	2.924511058	60	3.333333333
2009	1055	FEMALE	1965	SOUTH MIDLAND	2	FEMALE+FEMALE	24	125.91575	138.195	yeah the one good- nice thing i remember about camping with my parents is they had a big hammock and they would always find a couple of a campsite with a couple of good trees to hang it in between and i could just lay in that hammock for hours	0	0	1	0	0	0	0	0	0	0	1	0	0	0	0	0	0	0	0	0	2	0	50	2.62925	0.052585	12.27925	4.071909929	193	3.86
2009	1055	FEMALE	1965	SOUTH MIDLAND	2	FEMALE+FEMALE	3	3.20375	7.437625	no i haven't been camping since i was about sixteen	0	0	0	0	0	0	0	0	0	0	0	0	1	0	0	0	0	0	0	0	1	0	11	1.11725	0.101568182	4.233875	2.598092764	41	3.727272727
2009	1055	FEMALE	1965	SOUTH MIDLAND	2	FEMALE+FEMALE	31	168.568	180.483375	we stayed in Galveston Island State Park once but if a storm blew in and it was just horrible and the sand was blowing up our camp the little camping area was pretty near the shore	1	0	1	0	0	0	0	0	0	0	0	0	0	0	0	0	0	0	0	0	2	0	36	2.74	0.076111111	11.915375	3.021306505	145	4.027777778
2009	1055	FEMALE	1965	SOUTH MIDLAND	2	FEMALE+FEMALE	32	180.483375	191.751875	and there were some pretty big dunes before the the camping area and the sand was all blowing up and couldn't even go out of the camper the wind was blowing so hard because you'd get sand in your eyes	0	0	1	0	0	0	0	0	0	0	0	0	0	0	0	0	0	0	0	0	1	0	42	2.716	0.064666667	11.2685	3.727204153	159	3.785714286
2009	1055	FEMALE	1965	SOUTH MIDLAND	2	FEMALE+FEMALE	33	191.751875	193.91875	yeah it was pretty bad	0	0	0	0	0	0	0	0	0	0	0	0	0	0	0	0	0	0	0	0	0	0	5	0.69175	0.13835	2.166875	2.307470436	18	3.6
2009	1055	FEMALE	1965	SOUTH MIDLAND	2	FEMALE+FEMALE	34	193.91875	205.4125	yeah pretty bad but we had a good time in our camper we usually- we usually took box games and things to do in case it rained and they my parents always let us take a couple of friends so we always had a good time	0	0	2	0	0	0	0	0	0	0	0	0	0	0	0	0	0	0	0	0	2	0	46	2.73425	0.059440217	11.49375	4.002175095	167	3.630434783
2009	1055	FEMALE	1965	SOUTH MIDLAND	2	FEMALE+FEMALE	39	214.939375	219.446375	yeah well children aren't easily entertained by just enjoying the nature	0	0	0	0	0	0	0	0	0	0	0	0	1	0	0	0	0	0	0	0	1	0	12	0.206	0.017166667	4.507	2.662524961	61	5.083333333
2009	1055	FEMALE	1965	SOUTH MIDLAND	2	FEMALE+FEMALE	4	7.437625	17.351875	but uh my family used to have a pop-up trailer and we'd go camping to a lot of different places we spent two weeks in Bastrop Texas once	0	0	1	0	0	0	0	0	0	0	0	0	0	0	0	0	0	0	0	0	1	1	30	2.342	0.078066667	9.91425	3.0259475	107	3.566666667
2009	1055	FEMALE	1965	SOUTH MIDLAND	2	FEMALE+FEMALE	47	241.9045	246.204625	my fiance and i one day would like to own a big motor home	0	0	1	0	0	1	0	1	0	0	0	0	0	0	1	0	0	0	0	0	4	0	15	1.093625	0.072908333	4.300125	3.48827069	45	3
2009	1055	FEMALE	1965	SOUTH MIDLAND	2	FEMALE+FEMALE	48	246.204625	250.935	mainly because he's a football he's a college football coach and we're gonna have to travel a lot	0	0	0	0	0	0	0	1	0	0	0	0	0	0	0	0	0	0	0	0	1	0	21	0.708375	0.033732143	4.730375	4.43939434	77	3.666666667
2009	1055	FEMALE	1965	SOUTH MIDLAND	2	FEMALE+FEMALE	49	250.935	265.64	and it'd be nice if we had a big ole motor home and that way i could load up the rest of the wives and go to wherever the football game is and have someplace to sleep without spending big money for a hotel and and park it outside of the stadium and have a good ole time	1	0	0	0	0	0	0	0	0	0	0	0	0	0	0	0	0	0	0	0	1	0	59	2.494	0.042271186	14.705	4.012240734	211	3.576271186
2009	1055	FEMALE	1965	SOUTH MIDLAND	2	FEMALE+FEMALE	53	269.961125	272.30175	no kidding it really is	0	0	0	0	0	0	0	0	0	0	0	0	0	0	0	0	0	0	0	0	0	0	5	0.579875	0.115975	2.340625	2.136181575	19	3.8
2009	1055	FEMALE	1965	SOUTH MIDLAND	2	FEMALE+FEMALE	64	308.91625	312.556375	nice talking to you too bye	0	0	0	0	0	0	0	0	0	0	0	0	0	0	0	0	0	0	0	0	0	0	6	0.955625	0.159270833	3.640125	1.648295045	22	3.666666667
2009	1055	FEMALE	1965	SOUTH MIDLAND	2	FEMALE+FEMALE	9	44.957375	48.425125	have you ever been camping in any of the big national parks	0	0	0	0	0	0	0	0	0	0	0	0	0	0	0	0	0	0	0	0	0	0	12	0.548	0.045666667	3.46775	3.460457069	48	4
2009	1126	FEMALE	1963	SOUTH MIDLAND	2	FEMALE+FEMALE	10	26.076	32.90625	but mostly in Texas on the way to *laughter*-someplace *laughter*-else we've had oh gosh we've	0	0	0	0	0	0	0	0	0	0	0	0	0	0	0	0	0	0	0	0	0	0	19	1.11425	0.058644737	6.83025	2.781742982	72	3.789473684
2009	1126	FEMALE	1963	SOUTH MIDLAND	2	FEMALE+FEMALE	11	32.90625	45.728875	i've camped in a in *laughter*-a *laughter*-in a back of a van- van then we got- then we got a pop-up camper and then we got a trailer now they've got now they've got a big motor home so they they still do a whole lot of camping	0	0	1	0	0	0	0	0	0	3	0	0	0	0	0	0	0	0	0	0	4	0	54	2.10475	0.038976852	12.822625	4.211306187	169	3.12962963
2009	1126	FEMALE	1963	SOUTH MIDLAND	2	FEMALE+FEMALE	13	47.54975	55.776375	oh gosh yes uh *noise* oh Yellowstone about four years ago four or five years ago and um	0	0	0	0	0	0	0	0	0	0	0	0	0	0	0	0	0	0	0	0	0	2	18	1.281375	0.0711875	8.226625	2.188017565	69	3.833333333
2009	1126	FEMALE	1963	SOUTH MIDLAND	2	FEMALE+FEMALE	14	55.776375	64.926625	oh we did- my family when i was younger we went that was just you know what we did in the summers was go to the from *laughter*-you *laughter*-know national park to national park	0	0	1	0	0	0	0	0	0	0	0	0	0	0	0	0	0	0	0	0	1	0	36	2.18025	0.0605625	9.15025	3.934318734	138	3.833333333
2009	1126	FEMALE	1963	SOUTH MIDLAND	2	FEMALE+FEMALE	15	64.926625	67.112625	we had a lot of fun	0	0	0	0	0	0	0	0	0	0	0	0	0	0	0	0	0	0	0	0	0	0	6	1.072	0.178666667	2.186	2.74473925	14	2.333333333
2009	1126	FEMALE	1963	SOUTH MIDLAND	2	FEMALE+FEMALE	2	0.629375	3.41975	have you done a lot of camping recently	0	0	0	0	0	0	0	0	0	0	0	0	0	0	0	0	0	0	0	0	0	0	8	0.866375	0.108296875	2.790375	2.866998163	32	4
2009	1126	FEMALE	1963	SOUTH MIDLAND	2	FEMALE+FEMALE	20	77.55775	87.275375	oh no no *laughter* i've done it but it's not fun *laughter* you don't want to do it for like three weeks at a time that's for *laughter*-sure	0	0	0	0	0	0	0	0	0	0	0	0	1	0	0	0	0	0	0	0	1	0	33	0.88	0.026666667	9.717625	3.395891486	104	3.151515152
2009	1126	FEMALE	1963	SOUTH MIDLAND	2	FEMALE+FEMALE	27	112.8695	118.57675	*laughter* shaking the scorpions out of their shoes *laughter*	0	0	1	0	0	0	0	0	0	0	0	0	0	0	0	0	0	0	0	0	1	0	10	0.57	0.057	5.70725	1.752157344	50	5
2009	1126	FEMALE	1963	SOUTH MIDLAND	2	FEMALE+FEMALE	29	120.62425	126.486125	oh me neither me neither the- the -mosquitoes just keep you up all night	1	0	0	0	0	0	0	0	0	0	0	0	0	0	0	0	0	0	0	0	1	0	14	1.501125	0.107223214	5.861875	2.388314319	57	4.071428571
2009	1126	FEMALE	1963	SOUTH MIDLAND	2	FEMALE+FEMALE	33	136.953	139.043125	yeah that- that's nice	0	0	0	0	0	0	0	0	0	0	0	0	0	0	0	0	0	0	0	0	0	0	5	0.664125	0.132825	2.090125	2.392201423	17	3.4
2009	1126	FEMALE	1963	SOUTH MIDLAND	2	FEMALE+FEMALE	34	139.043125	152.80475	vocalized-noise when my family- when my family camps we're the the only time you're at the camper is when you want to sleep *laughter* otherwise you're just going *laughter*-constantly you know in all the in all the National Parks and stuff	0	0	2	0	0	0	0	0	0	0	0	0	0	0	0	0	0	0	0	0	2	0	46	2.281625	0.049600543	13.761625	3.342628505	190	4.130434783
2009	1126	FEMALE	1963	SOUTH MIDLAND	2	FEMALE+FEMALE	35	152.80475	165.712	we camped at the let's see we camped down at at Galveston two or three years ago and that that was that was fun except that they uh were having a lot of problems with dead fish on the shore and they were	0	0	0	0	0	0	0	0	0	0	0	0	0	0	0	0	0	0	0	0	0	1	44	2.95525	0.067164773	12.90725	3.408936838	160	3.636363636
2009	1126	FEMALE	1963	SOUTH MIDLAND	2	FEMALE+FEMALE	36	165.712	169.6695	and the and the smell of that was kind of gross but *laughter*	0	0	1	0	0	0	0	0	0	0	0	0	0	0	0	0	0	0	0	0	1	0	13	0.765	0.058846154	3.9575	3.284902085	48	3.692307692
2009	1126	FEMALE	1963	SOUTH MIDLAND	2	FEMALE+FEMALE	47	204.71275	216.406625	yeah it's it's- you- it's you- you always when you when there's kids you've always got to have other stuff to do because_1 it's always gonna rain sometime *laughter* and then your parents- parents- they drive the parents nuts *laughter*	0	0	1	0	0	0	0	1	1	0	0	0	0	0	0	0	0	0	0	0	3	0	46	0.484	0.010521739	11.693875	3.933683232	182	3.956521739
2009	1126	FEMALE	1963	SOUTH MIDLAND	2	FEMALE+FEMALE	49	218.506625	228.041375	oh i know i wish i'd appreciated- i wish i'd appreciated it more you- uh when i was when we were camping so extensively you- when we- when we were younger	0	0	0	0	1	0	0	0	0	0	0	0	0	0	0	0	0	0	0	0	1	1	33	2.118375	0.064193182	9.53475	3.461024149	118	3.575757576
2009	1126	FEMALE	1963	SOUTH MIDLAND	2	FEMALE+FEMALE	50	228.041375	242.557875	now i wish i could go back to those *laughter*-places yeah the time and i've got got a child and another one on the way so *laughter* i wish i had time my my- our pop-up camper just sits in the garage and collects dust unfortunately	0	0	2	0	1	0	0	0	0	1	0	0	0	0	0	0	0	0	0	0	4	0	49	1.845625	0.037665816	14.5165	3.375469294	179	3.653061224
2009	1126	FEMALE	1963	SOUTH MIDLAND	2	FEMALE+FEMALE	59	263.466375	271.861125	plus it's nice to have your own stuff there yeah plus you get eating out is expensive- is so expensive and	0	0	1	0	0	0	0	0	0	0	0	0	0	0	0	0	0	0	0	0	1	0	22	2.53675	0.115306818	8.39475	2.620685548	84	3.818181818
2009	1126	FEMALE	1963	SOUTH MIDLAND	2	FEMALE+FEMALE	60	271.861125	277.566	so it it it it's a it can be really handy to have a camper just	0	0	0	0	0	0	0	0	0	0	0	0	0	0	0	0	0	0	0	0	0	0	17	2.322875	0.136639706	5.704875	2.979907535	47	2.764705882
2009	1126	FEMALE	1963	SOUTH MIDLAND	2	FEMALE+FEMALE	61	277.566	291.024125	because_1 my our family lives in Missouri and uh when we take trips home we take our pop-up with us in good weather and stay overnight at a state park or something so we don't have to rent a hotel room and that's	0	0	3	0	0	0	0	0	1	0	0	0	0	0	0	0	0	0	0	0	4	1	46	2.621	0.056978261	13.458125	3.418009567	167	3.630434783
2009	1126	FEMALE	1963	SOUTH MIDLAND	2	FEMALE+FEMALE	62	291.024125	296.6365	that's nice you know paying five or six dollars instead of forty *laughter*	0	0	0	0	0	0	0	0	0	0	0	0	0	0	0	0	0	0	0	0	0	0	14	1.6515	0.117964286	5.612375	2.494487628	60	4.285714286
2009	1126	FEMALE	1963	SOUTH MIDLAND	2	FEMALE+FEMALE	67	304.24225	307.851125	i think that's just pretty much it we've been on here awhile	0	0	0	0	1	0	0	0	0	0	0	0	0	0	0	0	0	0	0	0	1	0	14	0.7865	0.056178571	3.608875	3.879325274	47	3.357142857
2009	1126	FEMALE	1963	SOUTH MIDLAND	2	FEMALE+FEMALE	68	307.851125	310.524625	well it's been nice talking to you	0	0	0	0	0	0	0	0	0	0	0	0	0	0	0	0	0	0	0	0	0	0	8	0.682	0.08525	2.6735	2.992332149	27	3.375
2009	1126	FEMALE	1963	SOUTH MIDLAND	2	FEMALE+FEMALE	8	16.228625	19.02525	uh *laughter*-where's *laughter*-that *laughter*	0	0	0	0	0	0	0	0	0	0	0	0	0	0	0	0	0	0	0	0	0	1	7	0.412	0.058857143	2.796625	2.503017029	36	5.142857143
2009	1126	FEMALE	1963	SOUTH MIDLAND	2	FEMALE+FEMALE	9	19.02525	26.076	oh okay i'm not that much familiar with Texas we've been my family has been everywhere	0	0	1	0	0	0	0	0	0	0	0	0	0	0	0	0	0	0	0	0	1	0	18	1.781	0.098944444	7.05075	2.552919902	69	3.833333333
2014	1053	FEMALE	1967	SOUTH MIDLAND	2	FEMALE+FEMALE	10	47.262625	54.34775	no they don't they don't ask anything except how old you are i don't think that's kind of scary *laughter*	0	0	0	0	0	0	0	0	0	0	0	1	0	0	0	0	0	0	0	0	1	0	24	1.802	0.075083333	7.085125	3.387378487	81	3.375
2014	1053	FEMALE	1967	SOUTH MIDLAND	2	FEMALE+FEMALE	14	68.85425	77.332125	yeah they might be or you know how we are here in Texas it's *laughter*-like everybody's a hunter so *laughter* i'm not much of a hunter but	0	0	0	0	0	0	0	0	0	0	0	0	0	1	0	1	0	0	0	0	2	0	31	0.885125	0.028552419	8.477875	3.656576678	106	3.419354839
2014	1053	FEMALE	1967	SOUTH MIDLAND	2	FEMALE+FEMALE	15	77.332125	87.833375	i've never even bought a gun myself my dad's given it to me or someone's given me one so i'm probably real illegal *laughter*-you *laughter*-know *laughter*-carrying *laughter*-guns *laughter*-that *laughter*- aren't even mine *laughter*	0	2	2	0	0	0	0	0	0	0	0	0	1	1	0	0	0	0	0	0	6	0	43	2.20925	0.051377907	10.50125	4.094750625	180	4.186046512
2014	1053	FEMALE	1967	SOUTH MIDLAND	2	FEMALE+FEMALE	17	89.71175	102.3425	it really is uh the only problem i have with gun control is that they the radicals wanna ban all kinds of weapons and then the only people carrying guns are gonna be be the people who are gonna kill you anyway	0	0	0	0	0	0	0	2	0	1	1	0	0	0	0	0	0	0	0	0	4	1	42	2.258	0.053761905	12.63075	3.325218217	168	4
2014	1053	FEMALE	1967	SOUTH MIDLAND	2	FEMALE+FEMALE	18	102.3425	112.23175	yeah exactly right it really is because they're gonna get them_1 one way or another they will always have a way look at drugs they always have a way to get that so	0	0	0	0	0	0	0	2	0	1	0	0	0	0	0	0	0	0	0	0	3	0	34	0.62075	0.018257353	9.88925	3.438076699	130	3.823529412
2014	1053	FEMALE	1967	SOUTH MIDLAND	2	FEMALE+FEMALE	19	112.23175	117.888125	and they're illegal *laughter*-so i don't think it would do us any good to outlaw them all together	0	0	0	0	1	0	0	0	0	0	0	0	0	0	0	0	0	0	0	0	1	0	21	0.858375	0.040875	5.656375	3.712625135	77	3.666666667
2014	1053	FEMALE	1967	SOUTH MIDLAND	2	FEMALE+FEMALE	25	132.272125	138.9245	I think they ought to teach people how to shoot them_1 too how to take care of one how to act around one when they buy them_1	0	0	0	0	1	0	0	0	0	0	0	0	0	0	0	0	0	0	0	0	1	0	27	1.740875	0.064476852	6.652375	4.05870084	99	3.666666667
2014	1053	FEMALE	1967	SOUTH MIDLAND	2	FEMALE+FEMALE	27	140.71525	149.862625	right yeah *laughter*-exactly you cannot take the gun home until you've taken this course sign up here *laughter* something like that	0	0	0	0	0	0	0	0	0	0	0	0	0	0	0	1	0	0	0	0	1	0	23	0.516	0.022434783	9.147375	2.514382541	107	4.652173913
2014	1053	FEMALE	1967	SOUTH MIDLAND	2	FEMALE+FEMALE	29	151.986375	157.98325	right exactly *laughter* before graduation	0	0	0	0	0	0	0	0	0	0	0	0	0	0	0	0	0	0	0	0	0	0	5	1.47425	0.29485	5.996875	0.833767587	36	7.2
2014	1053	FEMALE	1967	SOUTH MIDLAND	2	FEMALE+FEMALE	3	3.140625	8.349	uh on the scale they gave one to ten i'd say i'm probably a four	0	0	0	0	1	0	0	0	0	0	0	0	0	0	0	0	0	0	0	0	1	1	17	1.886375	0.110963235	5.208375	3.263973888	48	2.823529412
2014	1053	FEMALE	1967	SOUTH MIDLAND	2	FEMALE+FEMALE	33	165.465375	175.860625	oh yeah they do they get real emotional about it all the i've worked with a lot of people that hunt and they just they they don't see any sense in it at all	0	0	0	0	0	0	0	0	0	0	0	1	0	0	0	0	0	0	0	0	1	0	36	3.315625	0.092100694	10.39525	3.463120175	121	3.361111111
2014	1053	FEMALE	1967	SOUTH MIDLAND	2	FEMALE+FEMALE	34	175.860625	182.513125	they think it's ridiculous to have any kind of gun control but then of course they're hunters they know what they're doing they don't realize there're a bunch of crazy people out there that	0	0	0	0	3	0	0	0	0	0	0	0	0	0	0	0	0	0	0	0	3	0	39	1.1565	0.029653846	6.6525	5.862457723	151	3.871794872
2014	1053	FEMALE	1967	SOUTH MIDLAND	2	FEMALE+FEMALE	35	182.513125	195.719875	don't use it for that *laughter* well yeah that's true *laughter* they shoot each other thinking they're a deer *laughter* *laughter*-yeah darn i thought you were a deer Bob sorry my *laughter*-mistake *laughter*	0	0	1	0	2	0	0	0	0	0	0	0	0	0	0	1	0	0	0	0	4	0	38	0.245875	0.006470395	13.20675	2.877316524	163	4.289473684
2014	1053	FEMALE	1967	SOUTH MIDLAND	2	FEMALE+FEMALE	36	195.719875	198.596625	looked like antlers i don't know *noise*	0	0	0	0	0	0	0	0	0	0	0	0	0	0	0	0	0	0	0	0	0	0	8	0.142	0.01775	2.87675	2.780915964	31	3.875
2014	1053	FEMALE	1967	SOUTH MIDLAND	2	FEMALE+FEMALE	38	202.849875	206.08025	yep that happens a lot too	0	0	0	0	0	0	0	0	0	0	0	0	0	0	0	0	0	0	0	0	0	0	6	1.004375	0.167395833	3.230375	1.8573695	21	3.5
2014	1053	FEMALE	1967	SOUTH MIDLAND	2	FEMALE+FEMALE	4	8.349	12.5685	i'm not totally i'm not	0	0	0	0	0	0	0	0	0	0	0	0	0	0	0	0	0	0	0	0	0	0	7	2.5575	0.365357143	4.2195	1.658964332	17	2.428571429
2014	1053	FEMALE	1967	SOUTH MIDLAND	2	FEMALE+FEMALE	40	207.99525	211.309375	but i guess that's it	0	0	0	0	0	0	0	0	0	0	0	0	0	0	0	0	0	0	0	0	0	0	6	2.080375	0.346729167	3.314125	1.810432618	16	2.666666667
2014	1053	FEMALE	1967	SOUTH MIDLAND	2	FEMALE+FEMALE	41	211.309375	217.2985	that's my opinion on it *laughter* so what now	0	0	1	0	0	0	0	0	0	0	0	0	0	0	0	0	0	0	0	0	1	0	10	2.495625	0.2495625	5.989125	1.669692985	35	3.5
2014	1053	FEMALE	1967	SOUTH MIDLAND	2	FEMALE+FEMALE	43	219.472375	230.063125	uh I think we just hang up yeah okay *laughter* thanks bye *laughter* *noise*	0	0	0	0	1	0	0	0	0	0	0	0	0	0	0	0	0	0	0	0	1	1	14	4.036182	0.288298714	10.59075	1.321908269	58	4.142857143
2014	1053	FEMALE	1967	SOUTH MIDLAND	2	FEMALE+FEMALE	5	12.5685	27.193125	one of these people that believes that we should not be able to buy guns but i don't think we should be carrying Uzis either *laughter* you know what i mean *noise* yeah i know i mean i don't think machine guns automatic weapons i don't believe in things like that but i think	0	0	0	0	5	0	0	0	0	0	0	0	0	0	0	0	0	0	0	0	5	0	57	2.114625	0.037098684	14.624625	3.897535834	216	3.789473684
2014	1053	FEMALE	1967	SOUTH MIDLAND	2	FEMALE+FEMALE	6	27.193125	40.134125	that everyone should have the right to have a hand gun in their house if they so choose and- but i think there should be some vocalized-noise restrictions when you buy one you know they should do more background search on you they should I think it should be harder to buy one	0	0	1	1	2	0	0	0	0	0	0	0	0	1	0	0	0	0	0	0	5	0	54	3.941	0.072981481	12.941	4.172784174	222	4.111111111
2018	1044	FEMALE	1962	SOUTH MIDLAND	1	FEMALE+FEMALE	10	22.086375	25.174125	-it's kind of an easy thing to talk about	0	0	0	0	0	0	0	0	0	0	0	0	0	0	0	0	0	0	0	0	0	0	11	3.016625	0.274238636	3.08775	3.562464578	31	2.818181818
2018	1044	FEMALE	1962	SOUTH MIDLAND	1	FEMALE+FEMALE	13	30.703375	35.502375	um I think you have to push one and then we can start recording it	0	0	0	0	1	1	0	0	1	0	0	0	0	0	0	0	0	0	0	0	3	1	15	1.691	0.112733333	4.799	3.125651177	52	3.466666667
2018	1044	FEMALE	1962	SOUTH MIDLAND	1	FEMALE+FEMALE	18	46.610375	58.979875	i know when my mother was a you know going into the work force there wasn't very many opportunities for her i guess she's in her late forties you were expected to stay home and take care of the kids and i've never faced that at all	0	0	2	0	0	0	0	0	0	0	0	0	0	0	0	0	0	0	1	0	3	0	50	5.1915	0.10383	12.3695	4.042200574	182	3.64
2018	1044	FEMALE	1962	SOUTH MIDLAND	1	FEMALE+FEMALE	22	71.121625	75.235	yeah um-hum I think it's definitely gotten better	0	0	0	0	1	0	0	0	0	0	0	0	0	0	0	0	0	0	0	0	1	0	10	0.309375	0.0309375	4.113375	2.431093688	40	4
2018	1044	FEMALE	1962	SOUTH MIDLAND	1	FEMALE+FEMALE	25	78.865625	84.25075	because_1 women are in every field now i mean i can't think of a field that they're not involved in	0	0	0	0	0	0	0	0	0	0	1	0	1	0	0	0	0	0	0	0	2	0	22	1.21575	0.055261364	5.385125	4.085327639	78	3.545454545
2018	1044	FEMALE	1962	SOUTH MIDLAND	1	FEMALE+FEMALE	27	86.157375	99.835625	i know at least in the medical field it seems like they've come out with a lot further advances as far as female medications and things since women have gotten into the doctor field i don't think that men really took the time to work on that *laughter*-sort *laughter*-of *laughter*-thing	0	0	0	0	2	0	0	0	0	0	0	0	0	0	0	0	0	0	0	0	2	0	55	9.156625	0.166484091	13.67825	4.020982216	228	4.145454545
2018	1044	FEMALE	1962	SOUTH MIDLAND	1	FEMALE+FEMALE	31	104.408375	113.991	hopefully the next generation it won't even be an issue i mean people will just look at you as a person and not as a man or a woman i think that would be the best goal	0	0	0	0	1	0	0	2	0	0	0	0	1	0	0	0	0	0	0	0	4	0	38	8.348625	0.219700658	9.582625	3.965510494	130	3.421052632
2018	1044	FEMALE	1962	SOUTH MIDLAND	1	FEMALE+FEMALE	33	114.99675	125.076375	uh-huh exactly not what color you are how old you are what if you're male or female that would be wonderful i guess it's kind of an ideal world though huh	0	0	0	0	0	0	0	0	0	0	0	0	0	0	0	0	0	0	0	0	0	0	34	3.485375	0.102511029	10.079625	3.373141362	121	3.558823529
2018	1044	FEMALE	1962	SOUTH MIDLAND	1	FEMALE+FEMALE	38	135.942875	143.12375	exactly or the way you look or the way you you know your age or anything i think that'd be a wonderful way to do it	0	0	1	0	1	0	0	0	0	0	0	0	0	0	0	0	0	0	0	0	2	0	27	2.59275	0.096027778	7.180875	3.759987467	89	3.296296296
2018	1044	FEMALE	1962	SOUTH MIDLAND	1	FEMALE+FEMALE	44	152.75925	164.52975	also with uh women in the work force they've gotten a lot more options as far as you know what's it called job sharing like if you and another lady were to share the same full time job or	0	0	0	0	0	0	0	0	0	0	0	0	0	0	0	0	0	0	0	0	0	1	41	9.2745	0.226207317	11.7705	3.483284482	147	3.585365854
2018	1044	FEMALE	1962	SOUTH MIDLAND	1	FEMALE+FEMALE	47	168.867125	178.35875	or a lot of women i know now and my uh one of my supervisors when she went on LOA to have her baby we hooked up a a a terminal at her house	1	0	4	0	0	0	0	0	0	0	1	0	0	0	0	0	0	0	0	0	6	1	34	1.08375	0.031875	9.491625	3.582105277	106	3.117647059
2018	1044	FEMALE	1962	SOUTH MIDLAND	1	FEMALE+FEMALE	48	178.35875	190.673375	and she- you know we could send her messages and and she kept in touch like that and basically just worked out of her house i would just take her the actual paperwork once uh every week or two and that worked out great too	0	2	1	0	0	0	0	0	0	0	0	0	0	0	0	0	0	0	0	0	3	1	45	5.922625	0.131613889	12.314625	3.654191662	177	3.933333333
2018	1044	FEMALE	1962	SOUTH MIDLAND	1	FEMALE+FEMALE	49	190.673375	201.221	i mean that's a real attractive option if you have the the technology for it all it was was you know i mean she just used a phone modem and she was like she was sitting in the office	0	0	0	0	0	0	0	0	0	1	0	0	0	0	0	0	0	0	0	0	1	0	40	9.423625	0.235590625	10.547625	3.792322916	143	3.575
2018	1044	FEMALE	1962	SOUTH MIDLAND	1	FEMALE+FEMALE	50	201.221	206.21	so i think that's real nice too to come up with different options do you like the job sharing	0	0	0	0	1	0	0	0	0	0	0	0	0	0	0	0	0	0	0	0	1	0	20	2.267	0.11335	4.989	4.008819403	74	3.7
2018	1044	FEMALE	1962	SOUTH MIDLAND	1	FEMALE+FEMALE	52	208.02075	211.92825	do you work like half days or half weeks or	0	0	0	0	0	0	0	0	0	0	0	0	0	0	0	0	0	0	0	0	0	0	10	0.16225	0.016225	3.9075	2.559181062	34	3.4
2018	1044	FEMALE	1962	SOUTH MIDLAND	1	FEMALE+FEMALE	56	217.0675	219.712	oh is oh that's great	0	0	0	0	0	0	0	0	0	0	0	0	0	0	0	0	0	0	0	0	0	0	6	0.4995	0.08325	2.6445	2.268859898	16	2.666666667
2018	1044	FEMALE	1962	SOUTH MIDLAND	1	FEMALE+FEMALE	57	219.712	222.995	uh-huh do you get the full benefits	0	0	0	0	0	0	0	0	0	0	0	0	0	0	0	0	0	0	0	0	0	0	8	0.768	0.096	3.283	2.436795614	28	3.5
2018	1044	FEMALE	1962	SOUTH MIDLAND	1	FEMALE+FEMALE	6	10.842875	14.775625	yeah i got a call yesterday too this is a different subject though	0	0	0	0	0	0	0	0	0	0	0	0	0	0	0	0	0	0	0	0	0	0	13	1.112125	0.085548077	3.93275	3.305574979	54	4.153846154
2018	1044	FEMALE	1962	SOUTH MIDLAND	1	FEMALE+FEMALE	61	228.174875	234.14825	yeah especially_1 with children and so many things going on that would be great	0	0	0	0	0	0	0	0	0	0	0	0	0	0	0	0	0	0	0	0	0	0	14	1.14325	0.081660714	5.973375	2.343733651	66	4.714285714
2018	1044	FEMALE	1962	SOUTH MIDLAND	1	FEMALE+FEMALE	63	237.417	245.0305	either way yeah *noise* you have your career and your home life and that'd be a nice way to especially_1 if you have young children	0	0	2	0	0	0	0	0	0	2	0	0	0	0	0	0	0	0	0	0	4	0	26	3.26	0.125384615	7.6135	3.414986537	104	4
2018	1044	FEMALE	1962	SOUTH MIDLAND	1	FEMALE+FEMALE	67	249.413875	260.653625	oh no i think yeah my son's just in day care but even that they have extracurricular activities and the older they get the more that you're involved in that	0	0	1	0	0	0	0	0	0	1	0	0	0	0	0	0	0	0	0	0	2	0	32	8.666625	0.270832031	11.23975	2.847038413	125	3.90625
2018	1044	FEMALE	1962	SOUTH MIDLAND	1	FEMALE+FEMALE	70	263.895125	274.803875	*noise* i do too especially as women get up in management and and can be in on those decision making you know when that subject comes up they can say yes that would be wonderful	0	0	0	0	0	0	0	0	0	0	0	0	0	0	0	1	0	0	0	0	1	0	36	9.304875	0.25846875	10.90875	3.300103128	141	3.916666667
2018	1044	FEMALE	1962	SOUTH MIDLAND	1	FEMALE+FEMALE	71	274.803875	285.777625	plus i bet it cuts vocalized-noise cuts down on your absenteeism because_1 you've got two days off that you can do everything so you don't have to you know unless you're just really sick or the child's sick	0	0	1	0	1	0	0	0	1	1	1	0	0	0	0	0	0	0	0	0	5	0	43	1.78375	0.041482558	10.97375	3.918441736	164	3.813953488
2018	1044	FEMALE	1962	SOUTH MIDLAND	1	FEMALE+FEMALE	73	288.95275	302.09075	um-hum oh yeah i have to plan way in advance because or what i've done is found like doctors' and dentists' office with extended hours that's been real helpful too like my doctor stays open till nine in the evening	0	0	1	0	0	0	0	0	1	0	0	0	0	0	0	0	0	0	0	0	2	0	43	5.53975	0.128831395	13.138	3.272948698	170	3.953488372
2018	1044	FEMALE	1962	SOUTH MIDLAND	1	FEMALE+FEMALE	74	302.09075	314.40275	so that's real helpful so you don't vocalized-noise you know have to do it during office hours run out on your lunch hour i don't know how many times i've done that to do *laughter*-something post office or the bank or any uh kind of errand	0	0	1	0	0	0	0	0	1	0	0	0	0	0	0	0	0	0	0	0	2	1	52	1.51825	0.029197115	12.312	4.223521767	187	3.596153846
2018	1044	FEMALE	1962	SOUTH MIDLAND	1	FEMALE+FEMALE	76	316.17125	323.4495	uh-huh i guess i take it for granted kind of because_1 i just it's always been that way but i know	0	0	0	0	0	0	0	0	0	0	0	0	0	0	0	0	0	0	0	0	0	0	23	1.5845	0.068891304	7.27825	3.160100299	76	3.304347826
2018	1044	FEMALE	1962	SOUTH MIDLAND	1	FEMALE+FEMALE	78	330.501875	339.774625	oh no i can remember my mother getting in trouble if you know one of us was sick and i know she probably didn't make hardly anything you know compared to the work that she did	0	0	1	0	1	0	1	0	0	0	1	1	0	0	0	0	0	0	0	0	5	0	37	2.979625	0.080530405	9.27275	3.990186299	139	3.756756757
2018	1044	FEMALE	1962	SOUTH MIDLAND	1	FEMALE+FEMALE	79	339.774625	352.374375	i think there's still some discrimination there where as you know men and work- women work in the same job i think men get paid more but i think that's improving it's such a slow process it's frustrating but	0	0	0	0	3	0	0	0	0	0	0	0	0	0	0	0	0	0	0	0	3	0	43	9.79375	0.227761628	12.59975	3.412766126	164	3.813953488
2018	1044	FEMALE	1962	SOUTH MIDLAND	1	FEMALE+FEMALE	80	352.374375	358.607375	mean you can see that it's wrong and you just wanna make it right but at least the wheels are moving forward	0	0	0	0	1	0	0	0	0	0	0	0	0	0	0	0	0	0	0	0	1	0	23	1.539	0.066913043	6.233	3.6900369	86	3.739130435
2018	1044	FEMALE	1962	SOUTH MIDLAND	1	FEMALE+FEMALE	81	358.607375	362.75575	yeah I think it's getting better not worse	0	0	0	0	1	0	0	0	0	0	0	0	0	0	0	0	0	0	0	0	1	0	9	1.112375	0.123597222	4.148375	2.169524211	34	3.777777778
2018	1044	FEMALE	1962	SOUTH MIDLAND	1	FEMALE+FEMALE	82	362.75575	368.065625	well i should probably get back to my job *laughter*	0	0	1	0	0	0	0	0	0	0	0	0	0	0	0	0	0	0	0	0	1	0	10	0.7245	0.07245	5.309875	1.883283505	41	4.1
2022	1138	FEMALE	1961	SOUTH MIDLAND	2	FEMALE+FEMALE	11	94.794625	100.553125	um-hum and and you're staying within your budget and keep everything is working pretty good	0	0	1	0	0	0	0	0	0	0	0	0	0	0	0	0	0	0	0	0	1	0	17	4.4625	0.2625	5.7585	2.95215768	75	4.411764706
2022	1138	FEMALE	1961	SOUTH MIDLAND	2	FEMALE+FEMALE	19	117.3215	121.0065	you don't have to go out and borrow it somewhere and and do that	0	0	0	0	0	0	0	0	1	0	0	0	0	0	0	0	0	0	0	0	1	0	15	1.757	0.117133333	3.685	4.070556309	50	3.333333333
2022	1138	FEMALE	1961	SOUTH MIDLAND	2	FEMALE+FEMALE	2	0.81675	7.773125	okay so um yes we do keep uh well we started out keeping a budget about two years ago we have a	0	0	0	0	0	1	0	0	0	1	0	0	0	0	0	0	0	0	0	0	2	2	22	3.270375	0.148653409	6.956375	3.16256671	74	3.363636364
2022	1138	FEMALE	1961	SOUTH MIDLAND	2	FEMALE+FEMALE	23	125.02275	130.225125	that's a good choice we've been trying we're trying to uh do that this year we've budgeted	0	0	0	0	0	0	0	0	0	0	0	0	0	0	0	0	0	0	0	0	0	1	21	3.106125	0.147910714	5.202375	4.036617891	70	3.333333333
2022	1138	FEMALE	1961	SOUTH MIDLAND	2	FEMALE+FEMALE	24	130.225125	142.611625	the money that we used to spend we were spending on a CODA account with TI and then money we were also buying stock with for that year we've taken that this year and said we're gonna pay off all of our credit cards and uh	1	0	1	0	0	0	0	1	0	0	2	0	0	0	0	1	0	0	0	0	6	1	48	6.3085	0.131427083	12.3865	3.875186695	174	3.625
2022	1138	FEMALE	1961	SOUTH MIDLAND	2	FEMALE+FEMALE	25	142.611625	152.841375	we have a another loan with the bank and so we hope by the end of this year that by doing that we'll be free and clear	0	0	0	0	1	0	0	1	0	1	0	0	0	0	0	0	0	0	0	0	3	0	28	5.611375	0.20040625	10.22975	2.737114788	91	3.25
2022	1138	FEMALE	1961	SOUTH MIDLAND	2	FEMALE+FEMALE	28	159.76625	164.339625	that's good to be in that kind of shape what are y'all trying to do long term	0	0	0	0	0	0	0	1	0	0	0	0	0	0	0	0	0	0	0	0	1	0	19	2.620625	0.137927632	4.573375	4.1544811	59	3.105263158
2022	1138	FEMALE	1961	SOUTH MIDLAND	2	FEMALE+FEMALE	3	7.773125	19.043	computer here at the house and i made a Lotus spreadsheet and went through the year using all of our our checkbook to figure out what we spent each time and whether we were over or under for each month	1	0	1	0	0	0	0	0	0	0	0	0	0	0	0	0	0	0	0	0	2	0	40	6.369875	0.159246875	11.269875	3.549285152	162	4.05
2022	1138	FEMALE	1961	SOUTH MIDLAND	2	FEMALE+FEMALE	32	181.013375	189.96125	yeah mostly what we're doing we've worked *noise* we've done the uh CODA account with TI where they we put in so much a month and then they or so much a paycheck and then they *noise* match it	1	0	0	0	0	0	0	0	0	0	0	0	0	0	0	0	0	0	0	0	1	1	42	3.209875	0.076425595	8.947875	4.693851892	147	3.5
2022	1138	FEMALE	1961	SOUTH MIDLAND	2	FEMALE+FEMALE	33	189.96125	203.10825	*noise* and so that that has worked out pretty good and then i used to work for TI and i have when i retired from there or left i took the money that i had in mine and put it in an IRA and we had an out	0	0	0	0	0	0	0	0	0	1	1	0	0	0	0	0	0	0	0	0	2	0	49	8.33375	0.170076531	13.147	3.727086027	153	3.12244898
2022	1138	FEMALE	1961	SOUTH MIDLAND	2	FEMALE+FEMALE	34	203.10825	209.632625	we had an existing IRA so we have both of us have some money in an IRA that we're also trying to figure to	0	0	0	0	0	0	0	0	0	2	1	0	0	0	0	0	0	0	0	0	3	0	25	1.347625	0.053905	6.524375	3.831784654	82	3.28
2022	1138	FEMALE	1961	SOUTH MIDLAND	2	FEMALE+FEMALE	35	209.632625	217.715	put it we're putting it in CDs right now and then we're also looking at it in possibly getting a *noise* mutual fund	0	0	0	0	0	0	0	0	0	0	0	0	0	0	0	0	0	0	0	0	0	0	25	2.268375	0.090735	8.082375	3.093150219	90	3.6
2022	1138	FEMALE	1961	SOUTH MIDLAND	2	FEMALE+FEMALE	38	223.2375	230.974	yeah *noise* the other thing that we've done that that was really nice to see we had one of the financial companies um	0	0	0	0	0	0	0	0	0	0	1	0	0	0	0	0	0	0	0	0	1	1	24	2.1145	0.088104167	7.7365	3.102177987	93	3.875
2022	1138	FEMALE	1961	SOUTH MIDLAND	2	FEMALE+FEMALE	39	230.974	241.9465	*noise* Hancock- oh *noise* John Hancock company came out and their agents did a long term analysis based on salary *noise* and uh what we were planning- what	0	0	1	0	0	0	0	0	0	0	0	0	0	0	0	0	0	0	0	0	1	1	29	4.6425	0.160086207	10.9725	2.642971064	123	4.24137931
2022	1138	FEMALE	1961	SOUTH MIDLAND	2	FEMALE+FEMALE	4	19.043	26.21875	and then basically since then what i've done is is keep track of it through the checkbook so that based on	0	0	0	0	0	0	0	0	0	0	0	0	0	0	0	0	0	0	0	0	0	0	22	4.032	0.183272727	7.17575	3.065881615	85	3.863636364
2022	1138	FEMALE	1961	SOUTH MIDLAND	2	FEMALE+FEMALE	40	241.9465	250.136	what what our uh goals were on a long *noise* term budget in terms of retirement kid's college paying off the house buying a different house	1	0	2	0	0	0	0	0	0	0	0	0	0	0	0	0	0	0	0	0	3	1	27	5.0295	0.186277778	8.1895	3.296904573	112	4.148148148
2022	1138	FEMALE	1961	SOUTH MIDLAND	2	FEMALE+FEMALE	41	250.136	258.837125	um special thing buying land and building our own house and they did an analysis for us based on what we were putting in and the time frame that we wanted to look at	0	0	1	0	0	0	0	0	0	0	1	0	0	0	0	0	0	0	0	0	2	1	34	1.087	0.031970588	8.701125	3.907540692	132	3.882352941
2022	1138	FEMALE	1961	SOUTH MIDLAND	2	FEMALE+FEMALE	42	258.837125	272.017125	and then gave us a good idea back you know some good information back on whether or not we were going to achieve those goals and yeah or not or what we needed to do so that we could achieve them and money we could put in at what time	1	0	0	0	0	0	0	0	0	0	1	0	0	0	0	0	0	0	0	0	2	0	50	5.448125	0.1089625	13.18	3.793626707	184	3.68
2022	1138	FEMALE	1961	SOUTH MIDLAND	2	FEMALE+FEMALE	48	288.3425	300.274625	that's the other financial thing i guess that we've done is with our life insurance is since i'm at home now is is figuring out uh what we would need if something happened to my husband or what he would need if something happened to me	1	0	2	0	0	0	0	0	0	0	1	0	0	0	0	0	0	0	0	0	4	1	49	4.940125	0.100818878	11.932125	4.106561069	187	3.816326531
2022	1138	FEMALE	1961	SOUTH MIDLAND	2	FEMALE+FEMALE	49	300.274625	303.61675	that's a a big thing to think about	0	0	0	0	0	0	0	0	0	0	0	0	0	0	0	0	0	0	0	0	0	0	9	3.342125	0.371347222	3.342125	2.692897483	27	3
2022	1138	FEMALE	1961	SOUTH MIDLAND	2	FEMALE+FEMALE	5	26.21875	34.879125	whatever we've got coming in check coming in and how much i'm spending each half of the month and then trying to also spend-	0	0	0	0	0	0	0	0	0	0	0	0	0	0	0	0	0	0	0	0	0	0	26	5.344125	0.205543269	8.660375	3.002179467	98	3.769230769
2022	1138	FEMALE	1961	SOUTH MIDLAND	2	FEMALE+FEMALE	58	317.615	323.357375	i guess that's most of my um financial plans right now is is there anything you'd like to add	0	0	1	0	1	0	0	0	0	0	0	0	0	0	0	0	0	0	0	0	2	1	21	4.452375	0.212017857	5.742375	3.657023444	73	3.476190476
2022	1138	FEMALE	1961	SOUTH MIDLAND	2	FEMALE+FEMALE	6	34.879125	46.2905	and because_1 our house payment is once a month that's our our biggest uh expense so i take half of that amount out of my checkbook each with each paycheck even though it's really still there	0	0	3	0	0	0	0	0	0	0	0	0	0	0	0	0	0	0	0	0	3	1	38	6.243875	0.1643125	11.411375	3.330010625	154	4.052631579
2022	1138	FEMALE	1961	SOUTH MIDLAND	2	FEMALE+FEMALE	60	324.577375	327.10675	-okay well it's been nice talking to you	0	0	0	0	0	0	0	0	0	0	0	0	0	0	0	0	0	0	0	0	0	0	10	2.529375	0.2529375	2.529375	3.953545836	31	3.1
2022	1138	FEMALE	1961	SOUTH MIDLAND	2	FEMALE+FEMALE	7	46.2905	53.6685	so that i can keep a a good balance running total yeah through the month what do y'all do	0	0	0	0	0	0	0	0	0	0	0	0	0	0	0	0	0	0	0	0	0	0	20	4.506	0.2253	7.378	2.710761724	70	3.5
2022	1138	FEMALE	1961	SOUTH MIDLAND	2	FEMALE+FEMALE	9	85.433625	90.906875	um-hum is it is it hard to keep track of it or does it work out pretty well	0	0	0	0	0	0	0	0	0	0	0	0	0	0	0	0	0	0	0	0	0	0	19	1.351375	0.071125	5.47325	3.471429224	57	3
2023	1033	FEMALE	1965	SOUTH MIDLAND	1	FEMALE+FEMALE	15	70.076625	72.992625	those things there that's what gets us	0	0	0	0	0	0	0	0	0	0	0	0	0	0	0	0	0	0	0	0	0	0	8	0.772375	0.096546875	2.916	2.743484225	31	3.875
2023	1033	FEMALE	1965	SOUTH MIDLAND	1	FEMALE+FEMALE	17	76.739	87.794625	well no he doesn't have that trouble he uh has this little slip that comes out with the uh ATM machine and he just keeps that he keeps fairly decent records	0	0	0	0	0	0	0	0	0	2	0	0	0	0	0	0	0	0	0	0	2	2	32	2.992	0.0935	11.055625	2.894454181	125	3.90625
2023	1033	FEMALE	1965	SOUTH MIDLAND	1	FEMALE+FEMALE	18	87.794625	99.993125	but uh he knows when he's overspends and when he doesn't and he knows that anytime he pops out that credit card *laughter* you know i've used the credit card a couple times to pay bills	1	0	0	0	1	0	0	0	0	0	0	0	0	0	0	0	0	0	0	0	2	1	39	2.944125	0.075490385	12.1985	3.197114399	145	3.717948718
2023	1033	FEMALE	1965	SOUTH MIDLAND	1	FEMALE+FEMALE	2	1.77425	6.816375	uh we've got a lot of them_1 *laughter* too many of them_1	0	0	0	0	0	0	0	0	0	1	0	0	0	0	0	0	0	0	0	0	1	1	13	2.626125	0.202009615	5.042125	2.578278008	44	3.384615385
2023	1033	FEMALE	1965	SOUTH MIDLAND	1	FEMALE+FEMALE	22	111.83725	114.69725	yeah that's what he's talking about doing now	0	0	0	0	0	0	0	0	0	0	0	0	0	0	0	0	0	0	0	0	0	0	10	1.10375	0.110375	2.86	3.496503497	36	3.6
2023	1033	FEMALE	1965	SOUTH MIDLAND	1	FEMALE+FEMALE	24	121.9715	132.454	yeah well yeah i like them_1 i i have to admit i do like my credit cards uh i love it when he decides to go in a store and buy something for me *laughter*	0	0	1	0	0	0	0	0	1	0	0	0	0	0	0	0	0	0	0	0	2	1	35	2.998	0.085657143	10.4825	3.338898164	118	3.371428571
2023	1033	FEMALE	1965	SOUTH MIDLAND	1	FEMALE+FEMALE	27	144.492625	154.32925	i don't know i like that he walks in you know and he's got this little gift and how'd you pay for it credit *laughter* *laughter*-he *laughter*-you *laughter*-know said whipped out my little card	0	0	1	0	0	0	0	0	0	1	0	0	0	0	0	3	0	0	0	0	5	0	40	3.480375	0.087009375	9.836625	4.066435388	148	3.7
2023	1033	FEMALE	1965	SOUTH MIDLAND	1	FEMALE+FEMALE	29	159.541625	165.8605	yeah i'd never thought about that way i don't really look *laughter* i guess i ought to sometimes	0	0	0	0	1	0	0	0	0	0	0	0	0	0	0	0	0	0	0	0	1	0	20	1.724875	0.08624375	6.318875	3.165120373	76	3.8
2023	1033	FEMALE	1965	SOUTH MIDLAND	1	FEMALE+FEMALE	31	174.97175	180.51775	well i think the best thing he bought for me off of them_1 is a Nintendo	0	0	0	0	1	0	0	0	0	0	1	0	0	0	0	0	0	0	0	0	2	0	16	2.936	0.1835	5.546	2.884962135	57	3.5625
2023	1033	FEMALE	1965	SOUTH MIDLAND	1	FEMALE+FEMALE	35	184.54375	192.36425	like credit cards *laughter* oh no never thought of it that way either he's you know he's addicted to it at times	0	0	0	0	0	0	0	0	0	0	0	0	0	0	0	0	0	0	0	0	0	0	24	2.7745	0.115604167	7.8205	3.06885749	88	3.666666667
2023	1033	FEMALE	1965	SOUTH MIDLAND	1	FEMALE+FEMALE	37	200.5535	209.314875	and see the thing is you know he go out and he'll spend it when he wants you know and uh uh i'm afraid to i'm afraid to use that credit card	0	0	0	0	0	0	0	1	0	0	0	0	0	0	0	0	0	0	0	0	1	2	35	2.855875	0.081596429	8.761375	3.994806751	106	3.028571429
2023	1033	FEMALE	1965	SOUTH MIDLAND	1	FEMALE+FEMALE	39	214.468625	219.001875	yeah you know uh is he going to yell at me for buying this with this you know and	0	0	0	0	0	0	0	1	0	0	0	0	0	0	0	0	0	0	0	0	1	1	19	2.16725	0.114065789	4.53325	4.191253516	63	3.315789474
2023	1033	FEMALE	1965	SOUTH MIDLAND	1	FEMALE+FEMALE	4	10.71375	13.7185	yeah well my husband's real good at using them_1	0	0	1	0	0	0	0	0	0	0	0	0	0	0	0	0	0	0	0	0	1	0	10	0.86725	0.086725	3.00475	3.328063899	39	3.9
2023	1033	FEMALE	1965	SOUTH MIDLAND	1	FEMALE+FEMALE	40	219.001875	221.35025	he's not a yeller though but	0	0	0	0	0	0	0	0	0	0	0	0	1	0	0	0	0	0	0	0	1	0	7	1.234375	0.176339286	2.348375	2.980784585	22	3.142857143
2023	1033	FEMALE	1965	SOUTH MIDLAND	1	FEMALE+FEMALE	41	221.35025	225.18525	he calmly you know you shouldn't have spent it all on that	0	0	0	0	0	0	0	0	0	0	0	0	0	0	0	1	0	0	0	0	1	0	13	1.545	0.118846154	3.835	3.389830508	46	3.538461538
2023	1033	FEMALE	1965	SOUTH MIDLAND	1	FEMALE+FEMALE	43	226.872625	235.581125	he likes to buy the kids toys *noise* with the uh credit card too you- you know he'll go to by Wal-Mart or something and	0	0	0	0	0	0	0	1	0	0	0	0	0	0	0	0	0	0	0	0	1	1	27	3.8165	0.141351852	8.7085	3.100419131	91	3.37037037
2023	1033	FEMALE	1965	SOUTH MIDLAND	1	FEMALE+FEMALE	46	247.246375	249.61125	i don't know the uh	0	0	0	0	0	0	0	0	0	0	0	0	0	0	0	0	0	0	0	0	0	1	6	1.672875	0.2788125	2.364875	2.537131984	14	2.333333333
2023	1033	FEMALE	1965	SOUTH MIDLAND	1	FEMALE+FEMALE	48	251.29575	257.1835	uh the my Wal-Mart that's where all of our bills are for the credit card	0	0	2	0	0	0	0	0	0	0	0	0	0	0	0	0	0	0	0	0	2	1	17	2.84975	0.167632353	5.88775	2.887350856	56	3.294117647
2023	1033	FEMALE	1965	SOUTH MIDLAND	1	FEMALE+FEMALE	50	267.98225	270.7245	*laughter*-but we went in for uh	0	0	0	0	0	0	0	0	0	0	0	0	0	0	0	0	0	0	0	0	0	1	8	0.3395	0.0424375	2.74225	2.917312426	24	3
2023	1033	FEMALE	1965	SOUTH MIDLAND	1	FEMALE+FEMALE	51	270.7245	284.7535	uh something for the car one day the last week and he went we went and bought a potty chair uh uh one of those Ninja Turtles for my son uh you know the potty chair for my daughter and he bought the	0	0	2	0	0	0	0	0	0	0	0	0	0	0	0	0	0	0	0	0	2	4	43	3.565	0.082906977	14.029	3.065079478	155	3.604651163
2023	1033	FEMALE	1965	SOUTH MIDLAND	1	FEMALE+FEMALE	52	284.7535	295.55875	a pair of shoes for me and uh let's see what else did he bought a couple pairs of shoes for the kids you know i got two kids and he bought them shoes with it and uh	0	0	0	0	0	0	0	0	0	1	0	0	0	0	0	0	0	0	0	0	1	2	39	4.71325	0.120852564	10.80525	3.609356563	126	3.230769231
2023	1033	FEMALE	1965	SOUTH MIDLAND	1	FEMALE+FEMALE	54	297.20575	309.065125	*laughter* *laughter*-you *laughter*- know we went in for a ten dollar piece of thing for the car and ended up sixty seventy dollars for uh at Wal-Mart and then we went to Payless and bought the shoes for the kids *laughter*	0	0	0	0	1	0	0	0	0	0	0	0	0	0	0	0	0	0	0	0	1	1	44	1.690125	0.038411932	11.859375	3.710144928	173	3.931818182
2023	1033	FEMALE	1965	SOUTH MIDLAND	1	FEMALE+FEMALE	56	315.466625	317.7665	yeah i'll second that	0	0	0	0	0	0	0	1	0	0	0	0	0	0	0	0	0	0	0	0	1	0	5	0.962375	0.192475	2.299875	2.174031197	17	3.4
2023	1033	FEMALE	1965	SOUTH MIDLAND	1	FEMALE+FEMALE	59	330.8775	336.2095	i know we had the car break down one time and the uh credit card saved us	0	0	0	0	1	0	0	0	0	0	0	0	0	0	0	0	0	0	0	0	1	1	17	1.754	0.103176471	5.332	3.188297074	57	3.352941176
2023	1033	FEMALE	1965	SOUTH MIDLAND	1	FEMALE+FEMALE	6	20.980125	27.195625	i don't have any of them_1 i don't carry them_1 he carries them_1 i try to take them_1 away from him	1	0	0	0	0	0	0	0	0	0	0	1	0	0	0	0	1	0	0	0	3	0	23	1.440875	0.062646739	6.2155	3.700426353	78	3.391304348
2023	1033	FEMALE	1965	SOUTH MIDLAND	1	FEMALE+FEMALE	61	351.76375	354.328625	i don't think we'd live	0	0	0	0	1	0	0	0	0	0	0	0	0	0	0	0	0	0	0	0	1	0	7	1.32725	0.189607143	2.564875	2.729177835	17	2.428571429
2023	1033	FEMALE	1965	SOUTH MIDLAND	1	FEMALE+FEMALE	63	358.679875	363.493	yeah well i've been asking my husband for the credit cards i've got all of them but one	0	0	1	0	0	0	0	0	0	1	0	0	0	0	0	0	0	0	0	0	2	0	20	1.161125	0.05805625	4.813125	4.155304506	68	3.4
2023	1033	FEMALE	1965	SOUTH MIDLAND	1	FEMALE+FEMALE	65	364.994625	372.051125	i just hide them from him and when i feel that it's necessary to pull it out i'll pull it out but he keeps one of them	2	0	0	0	1	0	0	1	0	0	0	0	0	0	0	0	0	0	0	0	4	0	29	1.938375	0.066840517	7.0565	4.109686105	90	3.103448276
2023	1033	FEMALE	1965	SOUTH MIDLAND	1	FEMALE+FEMALE	66	372.051125	377.99025	he keeps the one with the least amount of the uh uh what you call it yeah no the uh	0	0	0	0	0	0	0	0	0	0	0	0	0	0	0	0	0	0	0	0	0	3	20	1.89725	0.0948625	5.939125	3.367499421	64	3.2
2023	1033	FEMALE	1965	SOUTH MIDLAND	1	FEMALE+FEMALE	67	377.99025	384.297875	credit line you know uh the credit limit i let him have the one with the least amount	0	0	0	0	0	0	0	0	0	0	0	0	0	0	0	0	0	0	0	0	0	1	18	2.311875	0.1284375	6.307625	2.853688988	68	3.777777778
2023	1033	FEMALE	1965	SOUTH MIDLAND	1	FEMALE+FEMALE	69	385.994125	395.476625	yeah you know uh i don't really exactly remember how much it is I think it's about five hundred limit uh you know it's just uh just one for him to fiddle with	0	0	0	0	1	0	1	0	0	0	0	0	0	0	0	0	0	0	0	0	2	3	36	0.158	0.004388889	9.4825	3.796467176	123	3.416666667
2023	1033	FEMALE	1965	SOUTH MIDLAND	1	FEMALE+FEMALE	8	37.23825	44.541875	yeah well we got in a spot of trouble with uh using uh the credit cards on gas	0	0	0	0	0	0	0	0	0	0	0	0	0	0	0	0	0	0	0	0	0	2	18	2.902875	0.161270833	7.303625	2.4645296	61	3.388888889
2023	1033	FEMALE	1965	SOUTH MIDLAND	1	FEMALE+FEMALE	9	44.541875	47.49375	and uh that's got us in trouble	0	0	0	0	0	0	0	0	0	0	0	0	0	0	0	0	0	0	0	0	0	1	8	1.407125	0.175890625	2.951875	2.710141859	24	3
2023	1135	FEMALE	1963	SOUTH MIDLAND	2	FEMALE+FEMALE	104	384.76	387.332	so you know he can't spend too much	0	0	0	0	0	0	0	0	0	0	0	0	0	0	0	0	0	0	0	0	0	0	9	0.20875	0.023194444	2.572	3.499222395	27	3
2023	1135	FEMALE	1963	SOUTH MIDLAND	2	FEMALE+FEMALE	13	46.752125	50.731125	yes that's uh real easy to do i have to watch it	0	0	0	0	0	0	0	0	1	0	0	0	0	0	0	0	0	0	0	0	1	1	13	1.299	0.099923077	3.979	3.267152551	36	2.769230769
2023	1135	FEMALE	1963	SOUTH MIDLAND	2	FEMALE+FEMALE	14	50.731125	54.941375	in fact yeah uh *laughter*-we i can understand that predicament	0	0	0	0	0	0	0	0	0	0	0	0	0	0	0	0	0	0	0	0	0	1	11	0.85625	0.077840909	4.21025	2.612671457	51	4.636363636
2023	1135	FEMALE	1963	SOUTH MIDLAND	2	FEMALE+FEMALE	18	58.983375	67.32825	they they've um you know they've they've made them too easy to and too accessible at everything to to buy	0	0	0	0	0	0	0	0	0	0	0	0	0	0	0	0	0	0	0	0	0	1	23	3.363625	0.146244565	8.344875	2.756182687	83	3.608695652
2023	1135	FEMALE	1963	SOUTH MIDLAND	2	FEMALE+FEMALE	22	72.50175	76.213125	and then plus then you for end up forgetting to write it down	1	0	0	0	0	0	0	0	0	0	0	0	0	0	0	0	0	0	0	0	1	0	13	0.993375	0.076413462	3.711375	3.50274494	49	3.769230769
2023	1135	FEMALE	1963	SOUTH MIDLAND	2	FEMALE+FEMALE	30	98.49375	104.9955	oh yeah yes uh and then then that gets into a vicious circle	0	0	0	0	0	0	0	0	0	0	0	0	0	0	0	0	0	0	0	0	0	1	13	2.8565	0.219730769	6.50175	1.999461683	48	3.692307692
2023	1135	FEMALE	1963	SOUTH MIDLAND	2	FEMALE+FEMALE	32	106.497625	111.99675	as far as you know paying off the the the loan that you just got from the credit card to pay off the other loan	0	0	0	0	0	0	0	0	0	0	1	0	0	0	0	0	0	0	0	0	1	0	25	1.469125	0.058765	5.499125	4.546177801	87	3.48
2023	1135	FEMALE	1963	SOUTH MIDLAND	2	FEMALE+FEMALE	35	115.49625	124.255875	um yeah the ATM's they're but they're nice though to have in case you need to get some quick cash and everything is closed	0	0	0	0	0	0	0	0	1	0	0	0	0	0	0	0	0	0	0	0	1	1	27	3.10275	0.114916667	8.759625	3.08232373	96	3.555555556
2023	1135	FEMALE	1963	SOUTH MIDLAND	2	FEMALE+FEMALE	37	130.209	136.724875	oh that's the best way *laughter*-it's *laughter*-used *laughter* *laughter*-that's *laughter*-the *laughter*-best *laughter*-way *laughter*-yes now i think that sort of	0	0	0	0	1	0	0	0	0	0	0	0	0	0	0	0	0	0	0	0	1	0	29	2.185875	0.075375	6.515875	4.450668559	125	4.310344828
2023	1135	FEMALE	1963	SOUTH MIDLAND	2	FEMALE+FEMALE	38	136.724875	143.48825	evens it out as far as uh letting them carry it so as long as they do buy us something	0	0	0	0	0	0	0	0	0	0	0	0	0	0	0	0	0	0	0	0	0	1	20	3.039375	0.15196875	6.763375	2.957103517	67	3.35
2023	1135	FEMALE	1963	SOUTH MIDLAND	2	FEMALE+FEMALE	4	4.49275	11.010375	oh yes *laughter* and i believe we all do and and it's just too easy to use	0	0	0	0	1	0	0	0	0	0	0	0	0	0	0	0	0	0	0	0	1	0	18	2.099625	0.116645833	6.517625	2.761742199	56	3.111111111
2023	1135	FEMALE	1963	SOUTH MIDLAND	2	FEMALE+FEMALE	43	153.497625	158.99525	and see there's no secrecy to that because the bill always comes in and we know how much they pay for it	0	0	0	0	0	0	0	0	0	0	0	1	0	0	0	0	0	0	0	0	1	0	23	0.86025	0.037402174	5.497625	4.183624747	82	3.565217391
2023	1135	FEMALE	1963	SOUTH MIDLAND	2	FEMALE+FEMALE	46	165.723625	174.973875	oh i have to open it you know they mine always charges the flowers so i can always end up saying oh you spent too much you know and so yeah	0	0	0	0	0	0	0	0	1	0	0	0	0	0	0	1	0	0	0	0	2	0	31	3.494875	0.112737903	9.25025	3.351260777	109	3.516129032
2023	1135	FEMALE	1963	SOUTH MIDLAND	2	FEMALE+FEMALE	50	182.69525	185.49825	you get started on them and can't quit	0	0	0	0	0	0	0	0	0	0	0	0	0	0	0	0	0	0	0	0	0	0	9	1.13375	0.125972222	2.803	3.210845523	30	3.333333333
2023	1135	FEMALE	1963	SOUTH MIDLAND	2	FEMALE+FEMALE	54	191.9825	201.273875	oh it's it's real easy to get addicted to them you know you get out on a shopping spree- frenzy and uh just charge it all and then you don't have to write a check or anything	0	0	0	0	0	0	0	0	1	0	0	0	0	0	0	0	0	0	0	0	1	1	40	3.5545	0.0888625	9.291375	4.305067872	134	3.35
2023	1135	FEMALE	1963	SOUTH MIDLAND	2	FEMALE+FEMALE	56	209.464	214.77775	yeah is- there is a a fear to it as far as what happens if	0	0	0	0	0	0	0	0	0	0	0	0	0	0	0	0	0	0	0	0	0	0	15	1.93975	0.129316667	5.31375	2.822865208	43	2.866666667
2023	1135	FEMALE	1963	SOUTH MIDLAND	2	FEMALE+FEMALE	6	12.993125	21.469125	*laughter* oh i believe that uh mine would say the same uh but uh i seem too rely on them too much	0	0	0	0	1	0	0	0	0	0	0	0	0	0	0	0	0	0	0	0	1	3	23	1.980125	0.086092391	8.476	2.713544125	75	3.260869565
2023	1135	FEMALE	1963	SOUTH MIDLAND	2	FEMALE+FEMALE	62	231.008125	232.977	oh yeah that's it	0	0	0	0	0	0	0	0	0	0	0	0	0	0	0	0	0	0	0	0	0	0	5	0.356	0.0712	1.968875	2.5395213	13	2.6
2023	1135	FEMALE	1963	SOUTH MIDLAND	2	FEMALE+FEMALE	64	235.497125	239.18025	oh yeah there's that's a weakness there that's just	0	0	0	0	0	0	0	0	0	0	0	0	0	0	0	0	0	0	0	0	0	0	12	1.677125	0.139760417	3.683125	3.258102834	40	3.333333333
2023	1135	FEMALE	1963	SOUTH MIDLAND	2	FEMALE+FEMALE	65	239.18025	245.488	you know you you always want to get your kids everything and uh you don't care how much it costs or what it takes	0	0	1	0	0	0	0	0	0	0	0	0	0	0	0	0	0	0	0	0	1	1	25	2.35675	0.09427	6.30775	3.963378384	89	3.56
2023	1135	FEMALE	1963	SOUTH MIDLAND	2	FEMALE+FEMALE	69	258.305375	265.441125	yeah that's uh i always end up going into Wal-Mart and vocalized-noise coming out with everything that uh i didn't have on the list	0	0	0	0	0	0	0	0	0	0	1	0	0	0	0	0	0	0	0	0	1	2	28	2.89175	0.103276786	7.13575	3.923904285	104	3.714285714
2023	1135	FEMALE	1963	SOUTH MIDLAND	2	FEMALE+FEMALE	70	265.441125	269.31075	we're just getting more than what we went in for *laughter*	0	0	0	0	0	0	0	0	0	0	0	0	0	0	0	0	0	0	0	0	0	0	12	0.891875	0.074322917	3.869625	3.101075686	46	3.833333333
2023	1135	FEMALE	1963	SOUTH MIDLAND	2	FEMALE+FEMALE	78	295.99375	298.50925	oh yeah it's dangerous	0	0	0	0	0	0	0	0	0	0	0	0	0	0	0	0	0	0	0	0	0	0	5	1.1415	0.2283	2.5155	1.987676406	18	3.6
2023	1135	FEMALE	1963	SOUTH MIDLAND	2	FEMALE+FEMALE	80	306.714625	314.48925	um-hum oh yeah it's just too easy to do you go in for just one thing we're we're infamous about that	0	0	0	0	0	0	0	0	0	0	0	0	0	0	0	0	0	0	0	0	0	0	25	2.12625	0.08505	7.774625	3.215589176	76	3.04
2023	1135	FEMALE	1963	SOUTH MIDLAND	2	FEMALE+FEMALE	84	318.487	324.499875	oh well yeah i well i'm i'm glad we have credit cards that's uh	0	0	0	0	0	0	0	0	0	1	0	0	0	0	0	0	0	0	0	0	1	1	17	2.968875	0.174639706	6.012875	2.827266491	47	2.764705882
2023	1135	FEMALE	1963	SOUTH MIDLAND	2	FEMALE+FEMALE	85	324.499875	329.45875	because in sometimes when there's an emergency it it comes in handy	0	0	0	0	0	0	0	0	0	0	0	0	0	0	0	0	0	0	0	0	0	0	13	1.806875	0.138990385	4.958875	2.62156235	55	4.230769231
2023	1135	FEMALE	1963	SOUTH MIDLAND	2	FEMALE+FEMALE	86	329.45875	331.29325	it's nice to have	0	0	0	0	0	0	0	0	0	0	0	0	0	0	0	0	0	0	0	0	0	0	5	1.0485	0.2097	1.8345	2.725538294	13	2.6
2023	1135	FEMALE	1963	SOUTH MIDLAND	2	FEMALE+FEMALE	9	27.670375	37.995375	um it uh vocalized-noise you know i seem to uh use those more than i do cash in fact i'd rather carry the cards than i would the uh cash	0	0	0	0	0	0	0	0	0	0	0	0	0	0	0	0	0	0	0	0	0	4	32	3.027	0.09459375	10.325	3.099273608	105	3.28125
2023	1135	FEMALE	1963	SOUTH MIDLAND	2	FEMALE+FEMALE	90	337.52875	339.714125	we've yeah we've had uh	0	0	0	0	0	0	0	0	0	0	0	0	0	0	0	0	0	0	0	0	0	1	7	1.227375	0.175339286	2.185375	3.203111594	17	2.428571429
2023	1135	FEMALE	1963	SOUTH MIDLAND	2	FEMALE+FEMALE	91	339.714125	342.4995	vocalized-noise a sick animal and uh	0	0	0	0	0	0	0	0	0	0	0	0	0	0	0	0	0	0	0	0	0	1	7	1.389375	0.198482143	2.785375	2.513126599	30	4.285714286
2023	1135	FEMALE	1963	SOUTH MIDLAND	2	FEMALE+FEMALE	92	342.4995	351.98475	the vet you know the dog and vet's are so expensive that uh we uh the credit card helped us a lot there too so we wouldn't do without them	0	0	0	0	0	0	0	0	0	0	0	0	1	0	0	0	0	0	0	0	1	2	32	4.48525	0.140164062	9.48525	3.373659102	107	3.34375
2023	1135	FEMALE	1963	SOUTH MIDLAND	2	FEMALE+FEMALE	94	353.226625	358.958125	huh-uh no no I think it's become too much of an everyday life here they're part of it	0	0	0	0	1	0	0	0	0	0	0	0	0	0	0	0	0	0	0	0	1	1	21	2.585125	0.12310119	5.7315	3.663962314	65	3.095238095
2027	1096	FEMALE	1963	SOUTH MIDLAND	2	FEMALE+FEMALE	1	0	12.49925	okay um i don't know about you but where i am we have a like an extremely lax dress policy at work and it varies like everyday i mean from jeans one day to business suits the next *laughter*	0	0	0	0	0	0	0	0	0	0	0	0	0	0	0	0	0	0	0	0	0	1	40	1.756	0.0439	12.49925	3.200192012	149	3.725
2027	1096	FEMALE	1963	SOUTH MIDLAND	2	FEMALE+FEMALE	22	189.568	195.05225	and i don't care you can call them_1 split skirts and you can call them_1 culottes all you want	0	0	0	0	0	0	0	0	0	0	0	0	0	0	0	0	0	0	0	0	0	0	20	0.44925	0.0224625	5.48425	3.646806765	76	3.8
2027	1096	FEMALE	1963	SOUTH MIDLAND	2	FEMALE+FEMALE	23	195.05225	206.7845	but these were shorts is all they were i mean i- i don't care what else you call them_1 you know if they're below the knee okay maybe you can call them_1 split skirts if they're above the knee they turn into shorts you know and these weren't even really	0	0	0	0	0	0	0	0	0	0	0	0	0	0	0	0	0	0	0	0	0	0	54	0.29625	0.005486111	11.73225	4.602697692	199	3.685185185
2027	1096	FEMALE	1963	SOUTH MIDLAND	2	FEMALE+FEMALE	24	206.7845	215.987375	full ones i mean they had a problem out here with it last summer wearing these shorts that were you know the real wide full ones you know and because_1 these weren't even those these were like	0	0	0	0	0	0	0	0	0	0	0	0	0	0	0	0	0	0	0	0	0	0	38	0.582875	0.015338816	9.202875	4.129144425	155	4.078947368
2027	1096	FEMALE	1963	SOUTH MIDLAND	2	FEMALE+FEMALE	25	215.987375	225.142625	pretty short black and they were very dressy they were black velvet shorts and she had on black hose and black heels and she looked very very nice	1	0	0	0	0	0	0	0	0	0	0	0	0	0	0	0	0	0	0	0	1	0	28	1.53125	0.0546875	9.15525	3.058354496	119	4.25
2027	1096	FEMALE	1963	SOUTH MIDLAND	2	FEMALE+FEMALE	26	225.142625	239.481625	but you don't wear shorts to work you know i *laughter*-mean *laughter* as far as i'm concerned she was in violation and nobody says anything to them_1 it's always been a big problem in Lewisville in the summertime you know if they just you know the management doesn't ever seem to want to take an	0	0	0	0	1	0	0	0	0	0	0	0	0	1	0	0	0	0	0	0	2	0	60	1.491	0.02485	14.339	4.184392217	234	3.9
2027	1096	FEMALE	1963	SOUTH MIDLAND	2	FEMALE+FEMALE	27	239.481625	248.220875	cut off you know that yeah no this is where we're going to draw the line this is shorts you know and and nobody will ever kind of take control and do that you know	0	0	0	0	0	0	0	2	0	0	0	0	0	1	0	0	0	0	0	0	3	0	36	0.76725	0.0213125	8.73925	4.119346626	128	3.555555556
2027	1096	FEMALE	1963	SOUTH MIDLAND	2	FEMALE+FEMALE	28	248.220875	256.240125	so it always gets annoying because the rest of us are going well God we have a pair of those at home too it sure would be cool and comfortable to wear you know but	0	0	0	0	0	0	0	0	0	0	0	0	0	0	0	0	0	0	0	0	0	0	35	0.082125	0.002346429	8.01925	4.364497927	129	3.685714286
2027	1096	FEMALE	1963	SOUTH MIDLAND	2	FEMALE+FEMALE	3	21.829375	35.764375	we you know we hire these wonderful creative people and we don't want to smush their creativity you know we want to go ahead and let them_1 do what ever they want and you know you really will see people in in jeans one day and business suits the next *laughter*	0	0	1	0	0	0	0	1	0	0	0	0	0	0	0	0	0	0	0	0	2	0	52	0.778	0.014961538	13.935	3.731611051	208	4
2027	1096	FEMALE	1963	SOUTH MIDLAND	2	FEMALE+FEMALE	31	263.435625	271.927	uh yeah and then during the week you see these women in the you know just because you put on a pair of hose with them_1 doesn't make them_1 not shorts anymore you know	0	0	0	0	0	0	0	0	0	0	0	1	0	0	0	0	0	0	0	0	1	1	35	0.051375	0.001467857	8.491375	4.121829503	133	3.8
2027	1096	FEMALE	1963	SOUTH MIDLAND	2	FEMALE+FEMALE	32	271.927	285.98175	i mean i've never seen them_1 do it without hose i mean they always have hose on but still it's they're shorts i don't *laughter*-care what you say they're shorts you know well i think TI's dress code is pretty lax considering everything anyway you know i	0	0	0	0	2	0	0	0	0	0	0	0	0	0	0	0	0	0	0	0	2	0	54	1.526	0.028259259	14.05475	3.842117434	200	3.703703704
2027	1096	FEMALE	1963	SOUTH MIDLAND	2	FEMALE+FEMALE	38	309.763625	312.992125	i could- i couldn't afford to work there *laughter*	0	0	0	0	0	0	0	0	0	0	0	0	0	0	0	0	0	0	0	0	0	0	10	0.601375	0.0601375	3.2285	3.09741366	39	3.9
2027	1096	FEMALE	1963	SOUTH MIDLAND	2	FEMALE+FEMALE	44	330.9915	337.777625	TI says no shorts and no halters *laughter*-you *laughter*-know that's it *laughter*	0	0	0	0	0	0	0	0	0	0	0	0	0	0	0	1	0	0	0	0	1	0	15	0.222	0.0148	6.786125	2.210392529	64	4.266666667
2027	1096	FEMALE	1963	SOUTH MIDLAND	2	FEMALE+FEMALE	47	345.977375	350.174625	i don't know that that would be a good environment to work in i mean i	0	0	0	0	0	0	0	0	0	0	0	0	0	0	0	0	0	0	0	0	0	0	17	1.155625	0.067977941	4.19725	4.050271011	54	3.176470588
2027	1096	FEMALE	1963	SOUTH MIDLAND	2	FEMALE+FEMALE	48	350.174625	357.636375	i see i- i am more i don't know about anybody else and a lot of bosses may say i'm nuts but i am more productive when i'm in pants	0	0	0	0	1	0	0	0	0	0	0	0	0	1	0	0	0	0	0	0	2	0	33	1.13575	0.034416667	7.46175	4.422555031	97	2.939393939
2027	1096	FEMALE	1963	SOUTH MIDLAND	2	FEMALE+FEMALE	49	357.636375	371.495375	i- i am i work faster i get things done faster than when i'm in a dress and heels you know i it and it's weird but i it's i do i i can i can get so much more done if i'm dressed comfortable you know	0	0	0	0	0	0	0	0	0	0	0	0	0	0	0	0	0	0	0	0	0	0	51	0.996625	0.019541667	13.859	3.679919186	147	2.882352941
2027	1096	FEMALE	1963	SOUTH MIDLAND	2	FEMALE+FEMALE	7	71.984625	85.77325	yeah- yeah you know we're kind of that way too i try to i'm the same way you are i kind of try to judge from day to day i know you know where i am we work a lot with the customers and we have a lot of government folks come in all the time and	0	0	0	0	1	0	0	0	0	0	0	0	0	0	0	0	2	0	0	0	3	0	59	0.722	0.012237288	13.788625	4.278889302	183	3.101694915
2027	1096	FEMALE	1963	SOUTH MIDLAND	2	FEMALE+FEMALE	8	85.77325	93.613	and you know if i know that they're gonna be there you know you- you i try to really watch it and like you say you know really dress up and if i know they're not	0	0	0	0	1	0	0	1	0	0	0	0	1	0	0	0	1	0	0	0	4	0	38	0.418	0.011	7.83975	4.847093338	123	3.236842105
2027	1096	FEMALE	1963	SOUTH MIDLAND	2	FEMALE+FEMALE	9	93.613	108.2505	you know i i've been doing a lot of reorganization you know the last couple of months the same way you are you know and it's just so it's just impossible to crawl down on the floor and dig through boxes in a dress *laughter*-you *laughter*- know it is so	0	0	0	0	1	0	0	0	0	0	0	0	0	0	0	0	0	0	0	0	1	0	54	1.374	0.025444444	14.6375	3.689154569	196	3.62962963
2045	1033	FEMALE	1965	SOUTH MIDLAND	1	FEMALE+FEMALE	12	50.17	55.985	no i i do ceramics i i you know the pieces are made from a mold and i paint them_1	0	0	0	0	0	0	0	0	0	0	0	0	0	0	0	0	0	0	0	0	0	0	20	1.213	0.06065	5.815	3.439380911	63	3.15
2045	1033	FEMALE	1965	SOUTH MIDLAND	1	FEMALE+FEMALE	13	55.985	62.89125	uh you know you get them_1 you clean them_1 up you know get the uh mold line off	2	0	0	0	0	0	0	0	0	0	0	0	0	0	0	0	0	0	0	0	2	2	18	3.38025	0.187791667	6.90625	2.606334842	63	3.5
2045	1033	FEMALE	1965	SOUTH MIDLAND	1	FEMALE+FEMALE	14	62.89125	68.08475	you know you scrape that off and uh make it as smooth as possible uh	1	0	0	0	0	0	0	0	0	0	0	0	0	0	0	0	0	0	0	0	1	2	15	1.8915	0.1261	5.1935	2.888225667	54	3.6
2045	1033	FEMALE	1965	SOUTH MIDLAND	1	FEMALE+FEMALE	15	68.08475	73.53875	then you uh put it in a kiln and fire it you know it's like a big ogen/oven oven	0	0	0	0	0	0	0	0	0	0	0	0	0	0	0	0	0	0	0	0	0	1	21	2.03	0.096666667	5.454	3.850385039	60	2.857142857
2045	1033	FEMALE	1965	SOUTH MIDLAND	1	FEMALE+FEMALE	16	73.53875	79.86675	and uh when you pull it out it's called bisque uh it started it off with greenware	2	0	0	0	0	0	0	0	0	0	0	0	0	0	0	0	0	0	0	0	2	2	18	2.988	0.166	6.328	2.844500632	65	3.611111111
2045	1033	FEMALE	1965	SOUTH MIDLAND	1	FEMALE+FEMALE	17	79.86675	84.191	when you first start off and then it goes to bisque and that's when you can paint it	0	0	0	0	0	0	0	0	0	0	0	0	0	0	0	0	0	0	0	0	0	0	19	1.42425	0.074960526	4.32425	4.393825519	66	3.473684211
2045	1033	FEMALE	1965	SOUTH MIDLAND	1	FEMALE+FEMALE	21	88.99875	100.211375	you- you can rent people's kiln they they uh you take your pieces to their house or their ceramic shop and uh pay them_1 there's one woman that charge ten dollars a month for fire all that i wanted	0	0	4	0	0	0	0	0	0	0	1	0	0	0	0	0	0	0	0	1	6	2	41	2.59425	0.06327439	11.212625	3.656592457	156	3.804878049
2045	1033	FEMALE	1965	SOUTH MIDLAND	1	FEMALE+FEMALE	23	107.508625	112.421125	the paints and stuff can get expensive the greenware it depends on what you buy	0	0	0	0	0	0	0	0	0	0	0	0	0	0	0	0	0	0	0	0	0	0	15	1.3785	0.0919	4.9125	3.053435115	65	4.333333333
2045	1033	FEMALE	1965	SOUTH MIDLAND	1	FEMALE+FEMALE	24	112.421125	121.26925	now i bought a a chess set for my husband and painted it for him and i'd say the greenware for you know twenty four pieces I think is what they're no no	0	0	1	0	2	0	0	0	0	0	0	0	0	0	0	0	0	0	0	0	3	0	35	1.832125	0.052346429	8.848125	3.955640319	118	3.371428571
2045	1033	FEMALE	1965	SOUTH MIDLAND	1	FEMALE+FEMALE	25	121.26925	126.730875	thirty two pieces is a was cost- cost me about eight dollars	0	0	0	0	0	0	0	0	0	0	0	0	0	0	0	0	0	0	0	0	0	0	12	2.543625	0.21196875	5.461625	2.197148285	48	4
2045	1033	FEMALE	1965	SOUTH MIDLAND	1	FEMALE+FEMALE	27	128.343375	139.24275	no i liked it i had fun with it but uh you know uh i'm a little shaky when it comes to detail work so i couldn't get the fine pieces so you know i had to	0	0	0	0	0	0	0	0	0	0	0	0	0	0	0	0	0	0	0	0	0	2	39	3.597375	0.092240385	10.899375	3.578186823	115	2.948717949
2045	1033	FEMALE	1965	SOUTH MIDLAND	1	FEMALE+FEMALE	28	139.24275	142.47475	get parts that had big spaces in them_1	0	0	0	0	0	0	0	0	0	0	0	0	0	0	0	0	0	0	0	1	1	0	8	1.65625	0.20703125	3.232	2.475247525	32	4
2045	1033	FEMALE	1965	SOUTH MIDLAND	1	FEMALE+FEMALE	29	142.47475	146.838125	uh couldn't do the fine -detailed fine detail on it	0	0	0	0	0	0	0	0	0	0	0	0	0	0	0	0	0	0	0	0	0	1	11	2.335125	0.212284091	4.363375	2.52098433	40	3.636363636
2045	1033	FEMALE	1965	SOUTH MIDLAND	1	FEMALE+FEMALE	30	146.838125	154.666625	but uh you know i made my son his uh Donald Duck and you know the Disney characters painted them for him in real bright colors	0	0	2	0	0	0	0	0	0	0	0	0	0	0	0	0	0	0	0	0	2	2	26	2.3785	0.091480769	7.8285	3.321198186	101	3.884615385
2045	1033	FEMALE	1965	SOUTH MIDLAND	1	FEMALE+FEMALE	31	154.666625	161.064375	and uh he enjoyed them_1 till he was about two and then he uh had fun throwing them_1 and broke them_1	0	0	0	0	0	0	0	0	0	0	0	0	0	0	0	0	0	0	0	0	0	2	21	2.420375	0.115255952	6.39775	3.28240397	82	3.904761905
2045	1033	FEMALE	1965	SOUTH MIDLAND	1	FEMALE+FEMALE	33	162.88525	169.590375	and- that was during one of my softball games and my husband had him and he just kept giving them_1 to him and letting him breaking them_1	0	1	2	0	0	0	0	0	0	0	0	0	0	0	0	0	0	0	0	0	3	0	27	2.225125	0.082412037	6.705125	4.026770567	111	4.111111111
2045	1033	FEMALE	1965	SOUTH MIDLAND	1	FEMALE+FEMALE	35	172.33325	177.6185	yeah well i didn't get mad at the kid i got mad at my husband for giving them_1 to him	0	1	1	0	0	0	0	0	0	0	0	0	0	0	0	0	0	0	0	0	2	0	21	2.6915	0.128166667	5.28525	3.973321981	66	3.142857143
2045	1033	FEMALE	1965	SOUTH MIDLAND	1	FEMALE+FEMALE	37	188.64425	192.222	i workout with that uh ESPN	0	0	0	0	0	0	0	0	0	0	0	0	0	0	0	0	0	0	0	0	0	1	6	1.54175	0.256958333	3.57775	1.677031654	22	3.666666667
2045	1033	FEMALE	1965	SOUTH MIDLAND	1	FEMALE+FEMALE	39	194.476125	197.281625	i workout with them or try to	0	0	0	0	0	0	0	0	0	0	0	0	0	0	0	0	0	0	0	0	0	0	7	1.122	0.160285714	2.8055	2.495098913	23	3.285714286
2045	1033	FEMALE	1965	SOUTH MIDLAND	1	FEMALE+FEMALE	41	202.53	204.49475	yeah well i don't work	0	0	0	0	0	0	0	0	0	0	0	0	0	0	0	0	0	0	0	0	0	0	6	1.30475	0.217458333	1.96475	3.053823642	17	2.833333333
2045	1033	FEMALE	1965	SOUTH MIDLAND	1	FEMALE+FEMALE	43	205.502375	207.948375	so i do it in the mornings	0	0	0	0	0	0	0	0	0	0	0	0	0	0	0	0	0	0	0	0	0	0	7	1.346625	0.192375	2.446	2.861815209	20	2.857142857
2045	1033	FEMALE	1965	SOUTH MIDLAND	1	FEMALE+FEMALE	45	210.750625	216.3175	i haven't worked out in quite awhile i play volleyball i guess that's good enough workout	0	0	0	0	1	0	0	0	0	0	0	0	1	0	0	0	0	0	0	0	2	0	18	1.834375	0.101909722	5.566875	3.233411923	72	4
2045	1033	FEMALE	1965	SOUTH MIDLAND	1	FEMALE+FEMALE	48	220.7625	233.781875	at once a week uh sometimes- sometimes we play two night- games a night you know consist of uh fifteen point game and you play two games and you know the best uh person that wins two games wins	0	0	0	0	0	0	0	0	0	0	0	0	0	0	0	0	0	0	0	1	1	3	39	4.246875	0.108894231	13.019375	2.9955355	153	3.923076923
2045	1033	FEMALE	1965	SOUTH MIDLAND	1	FEMALE+FEMALE	49	233.781875	238.357625	and uh few times we've had a tie breaker so i played three games	0	0	0	0	0	0	0	0	0	0	0	0	0	0	0	0	0	0	0	0	0	1	15	1.58775	0.10585	4.57575	3.278151123	50	3.333333333
2045	1033	FEMALE	1965	SOUTH MIDLAND	1	FEMALE+FEMALE	5	19.817125	21.9455	i didn't think of working out as a hobby	0	0	0	0	0	0	0	0	0	0	0	0	0	0	0	0	0	0	0	0	0	0	10	0.654375	0.0654375	2.128375	4.698420156	31	3.1
2045	1033	FEMALE	1965	SOUTH MIDLAND	1	FEMALE+FEMALE	51	239.969625	246.454875	then we'll get a half hour break or so and then i'll go and play another set with somebody else you know	0	0	0	0	0	0	0	2	0	0	0	0	0	1	0	0	0	0	0	0	3	0	24	2.50125	0.10421875	6.48525	3.700705447	81	3.375
2045	1033	FEMALE	1965	SOUTH MIDLAND	1	FEMALE+FEMALE	56	254.875125	263.20075	yeah well uh i've torn mine up uh you know uh we play with a church team so we're not competitive we're just having fun	1	0	0	0	0	0	0	0	0	0	0	0	1	0	0	0	0	0	0	0	2	3	28	1.985625	0.070915179	8.325625	3.363110878	92	3.285714286
2045	1033	FEMALE	1965	SOUTH MIDLAND	1	FEMALE+FEMALE	57	263.20075	275.78325	and uh when i played softball it was with the church team it was just for fun although the church team we made it to the nationals we were ranked fifteenth in the nation so i you know i'm proud of that	0	0	0	0	0	0	0	0	0	0	0	0	0	0	0	0	0	0	0	0	0	1	43	4.0805	0.094895349	12.5825	3.417444864	159	3.697674419
2045	1033	FEMALE	1965	SOUTH MIDLAND	1	FEMALE+FEMALE	58	275.78325	279.4605	but that was a for another- you know i was in another state then	0	0	0	0	0	0	0	0	0	0	0	0	0	0	0	0	0	0	0	0	0	0	14	1.42775	0.101982143	3.67725	3.807192875	50	3.571428571
2045	1033	FEMALE	1965	SOUTH MIDLAND	1	FEMALE+FEMALE	60	280.542875	283.067375	so i'm not with the same softball team	0	0	0	0	0	0	0	0	0	0	0	0	0	0	0	0	0	0	0	0	0	0	9	1.0745	0.119388889	2.5245	3.565062389	30	3.333333333
2045	1033	FEMALE	1965	SOUTH MIDLAND	1	FEMALE+FEMALE	62	284.955875	287.949875	but they're starting up soon so i'll be playing again	0	0	0	0	0	0	0	1	0	0	0	0	0	0	0	0	0	0	0	0	1	0	12	1.482	0.1235	2.994	4.008016032	42	3.5
2045	1033	FEMALE	1965	SOUTH MIDLAND	1	FEMALE+FEMALE	65	294.38075	298.70575	it's a good way to get out with people and you don't have to uh	0	0	0	0	0	0	0	0	1	0	0	0	0	0	0	0	0	0	0	0	1	1	17	1.511	0.088882353	4.325	3.930635838	47	2.764705882
2045	1033	FEMALE	1965	SOUTH MIDLAND	1	FEMALE+FEMALE	66	298.70575	301.27	uh let's see what's the word	0	0	0	0	0	0	0	0	0	0	0	0	0	0	0	0	0	0	0	0	0	1	8	1.358	0.16975	2.56425	3.11982061	21	2.625
2045	1033	FEMALE	1965	SOUTH MIDLAND	1	FEMALE+FEMALE	68	302.29175	304.848375	they have fun without doing	0	0	0	0	0	0	0	0	0	0	0	0	0	0	0	0	0	0	0	0	0	0	5	1.210625	0.242125	2.556625	1.95570332	23	4.6
2045	1033	FEMALE	1965	SOUTH MIDLAND	1	FEMALE+FEMALE	69	304.848375	307.310125	the drinking and all that	0	0	0	0	0	0	0	0	0	0	0	0	0	0	0	0	0	0	0	0	0	0	5	1.02575	0.20515	2.46175	2.031075454	21	4.2
2045	1033	FEMALE	1965	SOUTH MIDLAND	1	FEMALE+FEMALE	7	22.25975	25.479625	or playing with the computer i do both at home	0	0	0	0	0	0	0	0	0	0	0	0	0	0	0	0	0	0	0	0	0	0	10	1.178625	0.1178625	3.219875	3.105710625	37	3.7
2045	1033	FEMALE	1965	SOUTH MIDLAND	1	FEMALE+FEMALE	70	307.310125	310.821125	and uh you know you don't hear a lot of	0	0	0	0	0	0	0	0	0	0	0	0	0	0	0	0	0	0	0	0	0	1	11	1.827	0.166090909	3.511	3.133010538	29	2.636363636
2045	1033	FEMALE	1965	SOUTH MIDLAND	1	FEMALE+FEMALE	71	310.821125	317.739875	angry words i'll you know be nice and uh you know it's going out to have fun	0	0	0	0	0	0	0	1	0	0	0	0	0	0	0	0	0	0	0	0	1	1	19	0.922125	0.048532895	6.91875	2.746160795	58	3.052631579
2045	1033	FEMALE	1965	SOUTH MIDLAND	1	FEMALE+FEMALE	9	35.911625	43.178125	uh we've gotten a little Atari computer uh husband describes it as a a computer with training wheels	0	0	0	0	0	0	0	0	0	0	0	0	0	0	0	0	0	0	0	0	0	2	19	1.8165	0.095605263	7.2665	2.61473887	82	4.315789474
2045	1055	FEMALE	1965	SOUTH MIDLAND	2	FEMALE+FEMALE	12	44.783875	50.60375	well pottery sounds interesting have you made a lot of uh a lot of vases and things or	0	0	0	0	0	0	0	0	0	0	0	0	0	0	0	0	0	0	0	0	0	1	18	3.137875	0.174326389	5.819875	3.092849932	69	3.833333333
2045	1055	FEMALE	1965	SOUTH MIDLAND	2	FEMALE+FEMALE	2	6.4085	19.5975	ceramics sounds interesting uh i do computer programming kind of as a hobby- on the side and i also like to uh do gardening and also like to workout	0	0	0	0	0	2	0	0	0	0	0	0	0	0	0	0	0	0	0	0	2	2	29	6.417	0.221275862	13.189	2.198802032	119	4.103448276
2045	1055	FEMALE	1965	SOUTH MIDLAND	2	FEMALE+FEMALE	23	84.13725	87.022125	do you have your own kiln or do you do you	0	0	1	0	0	0	0	0	0	1	0	0	0	0	0	0	0	0	0	0	2	0	11	1.08975	0.099068182	2.884875	3.812990164	32	2.909090909
2045	1055	FEMALE	1965	SOUTH MIDLAND	2	FEMALE+FEMALE	27	99.715	107.82225	oh well that that doesn't sound like it's too expensive a hobby does uh does the uh clay and and the paints and things are they expensive	0	0	0	0	0	0	0	0	0	0	0	0	0	0	0	0	0	0	0	0	0	2	29	3.55725	0.122663793	8.10725	3.577045237	109	3.75862069
2045	1055	FEMALE	1965	SOUTH MIDLAND	2	FEMALE+FEMALE	31	126.19675	128.884	well that doesn't sound very expensive to me	0	0	0	0	0	0	0	0	0	0	0	0	0	0	0	0	0	0	0	0	0	0	9	1.70825	0.189805556	2.68725	3.349148758	36	4
2045	1055	FEMALE	1965	SOUTH MIDLAND	2	FEMALE+FEMALE	46	170.338375	172.8825	well children will tend to do that	0	0	0	0	0	0	0	1	0	0	0	0	0	0	0	0	0	0	0	0	1	0	7	1.152625	0.164660714	2.544125	2.751437135	28	4
2045	1055	FEMALE	1965	SOUTH MIDLAND	2	FEMALE+FEMALE	49	178.584375	190.705125	well i i i enjoy working out when i i get home from work just to just to have something to do that that i know isn't going to that's that's good for me something to do other than	0	0	0	0	0	0	0	1	0	0	1	0	1	0	0	0	0	0	0	0	3	0	42	5.83475	0.138922619	12.12075	3.465132108	137	3.261904762
2045	1055	FEMALE	1965	SOUTH MIDLAND	2	FEMALE+FEMALE	55	196.78225	203.16775	occasionally i'll record one of the shows that's on in the morning while i'm at work and i'll do them_1 when i get home	0	0	0	0	0	0	0	2	0	0	0	0	0	0	0	0	0	0	0	1	3	0	28	1.70675	0.060955357	6.3855	4.384934617	92	3.285714286
2045	1055	FEMALE	1965	SOUTH MIDLAND	2	FEMALE+FEMALE	58	205.399375	207.168375	yeah well i i really	0	0	0	0	0	0	0	0	0	0	0	0	0	0	0	0	0	0	0	0	0	0	5	0.733	0.1466	1.769	2.826455625	16	3.2
2045	1055	FEMALE	1965	SOUTH MIDLAND	2	FEMALE+FEMALE	61	215.525125	221.351375	that is that can be a a workout- uh big workout do you play volleyball a lot	0	0	0	0	0	0	0	0	0	0	0	0	0	0	0	0	0	0	0	0	0	1	17	2.366375	0.139198529	5.82625	2.917828792	59	3.470588235
2045	1055	FEMALE	1965	SOUTH MIDLAND	2	FEMALE+FEMALE	69	249.09825	253.58575	yeah i i enjoy volleyball i'm just not very good at it and i end up just-	0	0	0	0	0	0	0	0	0	0	0	0	0	0	0	0	0	0	0	0	0	0	18	1.6955	0.094194444	4.4875	4.011142061	55	3.055555556
2045	1055	FEMALE	1965	SOUTH MIDLAND	2	FEMALE+FEMALE	8	26.07775	36.19525	well i i uh i work with computers at work and then i come home and do- and i have uh a little lap top at home that i just like to play with	0	0	0	0	0	1	0	0	0	1	1	0	0	0	0	0	0	0	0	0	3	2	34	4.6615	0.137102941	10.1175	3.360513961	105	3.088235294
2045	1055	FEMALE	1965	SOUTH MIDLAND	2	FEMALE+FEMALE	86	288.583625	293.306125	i have several friends that play softball they play softball in different church leagues	0	0	0	0	0	0	0	0	0	0	0	0	0	0	0	0	0	0	0	1	1	0	14	3.061125	0.218651786	4.7225	2.964531498	75	5.357142857
2053	1135	FEMALE	1963	SOUTH MIDLAND	2	FEMALE+FEMALE	11	30.783875	36.211125	mine sort of he looks at the pattern and he says how do you get that from there to the to the material	0	0	0	0	0	0	0	0	0	0	0	0	0	0	0	1	0	0	0	0	1	0	23	1.48525	0.064576087	5.42725	4.237873693	80	3.47826087
2053	1135	FEMALE	1963	SOUTH MIDLAND	2	FEMALE+FEMALE	15	40.934875	47.36325	and once uh once you get started on it it's just oh i just love- i love it vocalized-noise i do a lot of my own patterns also	0	0	1	0	0	0	0	0	0	0	0	0	0	0	0	0	0	0	0	0	1	1	30	2.066375	0.068879167	6.428375	4.666809264	95	3.166666667
2053	1135	FEMALE	1963	SOUTH MIDLAND	2	FEMALE+FEMALE	16	47.36325	52.128875	in fact i did one uh Bill the Cat you know from Glenn County	0	0	0	0	0	0	0	0	0	0	0	0	0	0	0	0	0	0	0	0	0	1	14	2.719625	0.194258929	4.765625	2.937704918	47	3.357142857
2053	1135	FEMALE	1963	SOUTH MIDLAND	2	FEMALE+FEMALE	17	52.128875	56.09875	that uh was a real good one to *laughter*-do	0	0	0	0	0	0	0	0	0	0	0	0	0	0	0	0	0	0	0	0	0	1	10	1.641875	0.1641875	3.969875	2.518971	33	3.3
2053	1135	FEMALE	1963	SOUTH MIDLAND	2	FEMALE+FEMALE	18	56.09875	58.60975	it was it was tough but uh	0	0	0	0	0	0	0	0	0	0	0	0	0	0	0	0	0	0	0	0	0	1	7	1.991	0.284428571	2.511	2.787733971	20	2.857142857
2053	1135	FEMALE	1963	SOUTH MIDLAND	2	FEMALE+FEMALE	19	58.60975	62.144	yeah do you have any others or is it just mainly cross-stitch	0	0	0	0	0	0	0	0	0	1	0	0	0	0	0	0	0	0	0	0	1	0	13	2.16625	0.166634615	3.53425	3.678291009	49	3.769230769
2053	1135	FEMALE	1963	SOUTH MIDLAND	2	FEMALE+FEMALE	24	74.3145	80.30875	yeah uh but- i- well- i'm still trying to get all the DMC colors *laughter*	0	0	0	0	0	0	0	0	0	0	0	0	0	0	0	0	0	0	0	0	0	1	16	4.42825	0.276765625	5.99425	2.669224674	55	3.4375
2053	1135	FEMALE	1963	SOUTH MIDLAND	2	FEMALE+FEMALE	26	85.2375	95.736375	uh right yeah uh got to counting the other day and uh I think i have what was it two hundred and i got to thinking the money that i've got invested in this	0	0	0	0	2	0	0	0	0	1	0	0	0	0	0	0	0	0	0	0	3	3	35	5.741375	0.164039286	10.498875	3.333690514	121	3.457142857
2053	1135	FEMALE	1963	SOUTH MIDLAND	2	FEMALE+FEMALE	27	95.736375	101.48625	is uh it uh yeah it can add up quick	0	0	0	0	0	0	0	0	0	0	0	0	0	0	0	0	0	0	0	0	0	2	10	4.386625	0.4386625	5.749875	1.739168243	27	2.7
2053	1135	FEMALE	1963	SOUTH MIDLAND	2	FEMALE+FEMALE	3	3.450625	7.91675	um i do a lot of cross-stitching and painting when i do have spare time	0	0	0	0	0	0	0	0	0	1	0	0	0	0	0	0	0	0	0	0	1	1	16	1.456375	0.091023438	4.466125	3.582524	56	3.5
2053	1135	FEMALE	1963	SOUTH MIDLAND	2	FEMALE+FEMALE	31	114.20425	117.51625	right i see well now can i	0	0	0	0	0	0	0	0	0	0	0	0	0	0	0	0	0	0	0	0	0	0	7	2.456	0.350857143	3.312	2.11352657	20	2.857142857
2053	1135	FEMALE	1963	SOUTH MIDLAND	2	FEMALE+FEMALE	32	117.51625	123.47125	improvise with adding using another color- color instead you know what comes close	0	0	0	0	0	0	0	0	0	0	0	0	0	0	0	0	0	0	0	0	0	0	13	2.851	0.219307692	5.955	2.183039463	69	5.307692308
2053	1135	FEMALE	1963	SOUTH MIDLAND	2	FEMALE+FEMALE	33	123.47125	126.378	because a lot of them_1 are are similar	0	0	0	0	0	0	0	0	0	0	0	0	0	0	0	0	0	0	0	0	0	0	8	1.76475	0.22059375	2.90675	2.752214673	32	4
2053	1135	FEMALE	1963	SOUTH MIDLAND	2	FEMALE+FEMALE	35	133.450875	139.115875	good grief yeah there's there's lots of pinks and and greens	0	0	0	0	0	0	0	0	0	0	0	0	0	0	0	0	0	0	1	0	1	0	13	2.921	0.224692308	5.665	2.294792586	48	3.692307692
2053	1135	FEMALE	1963	SOUTH MIDLAND	2	FEMALE+FEMALE	36	139.115875	141.218	there's lots of shades of greens	0	0	0	0	0	0	0	0	0	0	0	0	0	0	0	0	0	0	1	0	1	0	8	1.594125	0.199265625	2.102125	3.805672831	26	3.25
2053	1135	FEMALE	1963	SOUTH MIDLAND	2	FEMALE+FEMALE	37	141.218	144.249375	but the colors are i just love all the different colors	0	0	0	0	0	0	0	0	0	0	0	0	0	0	0	0	0	0	0	0	0	0	11	1.753375	0.159397727	3.031375	3.628716342	45	4.090909091
2053	1135	FEMALE	1963	SOUTH MIDLAND	2	FEMALE+FEMALE	38	144.249375	147.769875	they had they had quite a few new ones come out last year	0	0	0	0	0	0	0	0	0	0	0	0	0	0	0	0	0	0	0	0	0	0	13	2.2385	0.172192308	3.5205	3.692657293	45	3.461538462
2053	1135	FEMALE	1963	SOUTH MIDLAND	2	FEMALE+FEMALE	4	7.91675	12.799875	oh i love it *laughter*	0	0	0	0	0	0	0	0	0	0	0	0	0	0	0	0	0	0	0	0	0	0	5	1.022	0.2044	4.883125	1.023934468	17	3.4
2053	1135	FEMALE	1963	SOUTH MIDLAND	2	FEMALE+FEMALE	42	153.49525	156.52225	but- but ah you don't have much spare time either	0	0	0	0	0	0	0	0	0	1	0	0	0	0	0	0	0	0	0	0	1	0	11	1.493	0.135727273	3.027	3.633961018	38	3.454545455
2053	1135	FEMALE	1963	SOUTH MIDLAND	2	FEMALE+FEMALE	46	165.186625	174.782125	oh yes and that does take some time yes we're trying to get acclimated with the uh with having a baby and there's just he's uh seven months old	0	0	0	0	0	0	0	0	0	0	0	0	0	0	0	0	0	0	0	0	0	2	32	5.759125	0.179972656	9.5955	3.334896566	112	3.5
2053	1135	FEMALE	1963	SOUTH MIDLAND	2	FEMALE+FEMALE	47	174.782125	180.30825	and uh just into everything so there's not a spare *laughter*-moment *laughter*	0	0	0	0	0	0	0	0	0	0	0	0	1	0	0	0	0	0	0	0	1	1	14	3.404125	0.243151786	5.526125	2.533420797	62	4.428571429
2053	1135	FEMALE	1963	SOUTH MIDLAND	2	FEMALE+FEMALE	48	180.30825	185.7705	*laughter* oh *laughter* but i wouldn't trade it for the world i've been trying to do some bibs for him	0	0	0	0	0	0	0	0	0	0	0	0	1	0	0	0	0	0	0	0	1	0	23	2.99825	0.130358696	5.46225	4.210719026	78	3.391304348
2053	1135	FEMALE	1963	SOUTH MIDLAND	2	FEMALE+FEMALE	49	185.7705	190.484	and uh and- and work on his Christmas stocking	0	0	1	0	0	0	0	0	0	0	0	0	0	0	0	0	0	0	0	0	1	1	9	2.9415	0.326833333	4.7135	1.909409144	37	4.111111111
2053	1135	FEMALE	1963	SOUTH MIDLAND	2	FEMALE+FEMALE	5	12.799875	18.0345	i'm- that's my case also i've got a new born and and there's just no *laughter*-time	0	0	1	0	0	0	0	0	0	1	0	1	0	0	0	0	0	0	0	0	3	0	21	1.2155	0.057880952	5.234625	4.011748693	61	2.904761905
2053	1135	FEMALE	1963	SOUTH MIDLAND	2	FEMALE+FEMALE	50	190.484	194.5015	we missed it the the last year so hopefully this year he'll have *laughter*-one	0	0	0	0	0	0	0	1	0	0	0	0	0	0	0	0	0	0	0	0	1	0	16	1.167	0.0729375	4.0175	3.982576229	62	3.875
2053	1135	FEMALE	1963	SOUTH MIDLAND	2	FEMALE+FEMALE	53	199.414875	205.558125	*laughter* *laughter*-he oh he liked *laughter* right if it tasted good yeah *laughter*-uh	0	0	0	0	0	0	0	0	0	0	0	0	0	0	0	0	0	0	0	0	0	1	16	2.211125	0.138195313	6.14325	2.604484597	68	4.25
2053	1135	FEMALE	1963	SOUTH MIDLAND	2	FEMALE+FEMALE	54	205.558125	208.907875	uh yeah all he liked was the lights this year so	0	0	0	0	0	0	0	0	0	0	0	0	0	0	0	0	0	0	0	0	0	1	11	1.534875	0.139534091	3.34975	3.283827151	38	3.454545455
2053	1135	FEMALE	1963	SOUTH MIDLAND	2	FEMALE+FEMALE	56	209.76125	213.175625	oh well that's neat that uh you like cross-stitch also	0	0	0	0	0	0	0	0	0	0	0	0	0	0	0	0	0	0	0	0	0	1	12	1.66175	0.138479167	3.414375	3.514552444	43	3.583333333
2053	1135	FEMALE	1963	SOUTH MIDLAND	2	FEMALE+FEMALE	61	219.73175	221.67725	oh i'm sorry go ahead	0	0	0	0	0	0	0	0	0	0	0	0	0	0	0	0	0	0	0	0	0	0	6	1.1335	0.188916667	1.9455	3.084040093	16	2.666666667
2053	1135	FEMALE	1963	SOUTH MIDLAND	2	FEMALE+FEMALE	62	221.67725	228.389875	*laughter*-okay uh but yeah i've been doing it for probably about ten years or so	0	0	0	0	0	0	0	0	0	0	0	0	0	0	0	0	0	0	0	0	0	1	18	6.006625	0.333701389	6.712625	2.681514311	63	3.5
2053	1135	FEMALE	1963	SOUTH MIDLAND	2	FEMALE+FEMALE	64	233.9095	237.74	but but it is peaceful i mean it is relaxing to do	0	0	0	0	0	0	0	0	0	0	0	0	0	0	0	0	0	0	0	0	0	0	12	3.2045	0.267041667	3.8305	3.132750294	39	3.25
2053	1135	FEMALE	1963	SOUTH MIDLAND	2	FEMALE+FEMALE	65	237.74	240.08725	once you find the time to do it	0	0	0	0	0	0	0	0	0	0	0	0	0	0	0	0	0	0	0	0	0	0	8	2.18125	0.27265625	2.34725	3.408243689	24	3
2053	1135	FEMALE	1963	SOUTH MIDLAND	2	FEMALE+FEMALE	7	19.65825	22.514375	have have you been cross-stitching long	0	0	0	0	0	0	0	0	0	0	0	0	0	0	0	0	0	0	0	0	0	0	7	0.60875	0.086964286	2.856125	2.450873124	33	4.714285714
2053	1135	FEMALE	1963	SOUTH MIDLAND	2	FEMALE+FEMALE	70	254.63375	261.988375	on that uh is it one of those uh afghans that i've seen in the packages or the the squares- large squares	0	0	0	0	0	0	0	0	0	0	1	0	0	0	0	0	0	0	0	0	1	2	23	4.765375	0.207190217	7.354625	3.127283852	82	3.565217391
2053	1135	FEMALE	1963	SOUTH MIDLAND	2	FEMALE+FEMALE	72	269.3765	273.752625	oh uh-huh well i've seen the afghans in the in the	0	0	0	0	0	0	0	0	0	0	0	0	0	0	0	0	0	0	0	0	0	0	13	3.335625	0.256586538	4.376125	2.970664686	38	2.923076923
2053	1135	FEMALE	1963	SOUTH MIDLAND	2	FEMALE+FEMALE	73	273.752625	278.8435	stores that uh are designed for cross-stitch	0	0	0	0	0	0	0	0	0	0	0	0	0	0	0	0	0	0	0	1	1	1	8	3.276875	0.409609375	5.090875	1.571439094	37	4.625
2053	1135	FEMALE	1963	SOUTH MIDLAND	2	FEMALE+FEMALE	80	297.48575	299.490375	oh that's a coincidence	0	0	0	0	0	0	0	0	0	0	0	0	0	0	0	0	0	0	0	0	0	0	5	0.292	0.0584	2.004625	2.494232088	19	3.8
2053	1135	FEMALE	1963	SOUTH MIDLAND	2	FEMALE+FEMALE	82	302.72225	305.72425	*laughter* that was a good coincidence	0	0	0	0	0	0	0	0	0	0	0	0	0	0	0	0	0	0	0	0	0	0	7	0.549	0.078428571	3.002	2.331778814	31	4.428571429
2053	1135	FEMALE	1963	SOUTH MIDLAND	2	FEMALE+FEMALE	87	312.223125	318.38425	that uh now i've got some material to do an afghan but i just never did get around to finishing it	0	0	0	0	0	0	0	0	0	1	0	0	0	0	0	0	0	0	0	0	1	1	22	0.490125	0.022278409	6.161125	3.570776441	77	3.5
2056	1033	FEMALE	1965	SOUTH MIDLAND	1	FEMALE+FEMALE	1	0	3.36175	all right do you have any kids	0	0	0	0	0	0	0	0	0	1	0	0	0	0	0	0	0	0	0	0	1	0	7	1.75275	0.250392857	3.36175	2.082248829	24	3.428571429
2056	1033	FEMALE	1965	SOUTH MIDLAND	1	FEMALE+FEMALE	10	45.229	47.8495	and then when i took uh	0	0	0	0	0	0	0	0	0	0	0	0	0	0	0	0	0	0	0	0	0	1	6	1.1025	0.18375	2.6205	2.289639382	18	3
2056	1033	FEMALE	1965	SOUTH MIDLAND	1	FEMALE+FEMALE	12	49.1545	51.3735	i've seen these kids that uh	0	0	0	0	0	0	0	0	0	0	0	0	0	0	0	0	0	0	0	1	1	1	7	1.207	0.172428571	2.219	3.154574132	22	3.142857143
2056	1033	FEMALE	1965	SOUTH MIDLAND	1	FEMALE+FEMALE	13	51.3735	60.536	it's a church volleyball they have a daycare set up there for people playing volleyball and uh one of the girls was real mean to the kid	0	0	0	0	0	0	0	0	0	1	0	0	0	0	0	0	0	0	0	0	1	1	28	2.8415	0.101482143	9.1625	3.055934516	109	3.892857143
2056	1033	FEMALE	1965	SOUTH MIDLAND	1	FEMALE+FEMALE	14	60.536	68.734625	and that was you know he she'd just she had treated him like family does you know and um	0	0	0	0	0	0	0	0	0	0	0	0	0	0	0	0	0	0	0	0	0	1	20	4.459625	0.22298125	8.198625	2.439433442	69	3.45
2056	1033	FEMALE	1965	SOUTH MIDLAND	1	FEMALE+FEMALE	15	68.734625	78.3515	it you know it uh i know most of the girls up there and the ones that keeps my kids are real good uh my son doesn't like people too much	0	0	2	0	0	0	0	0	0	0	0	0	0	0	0	0	0	0	0	1	3	2	32	3.276375	0.102386719	9.616875	3.32748424	105	3.28125
2056	1033	FEMALE	1965	SOUTH MIDLAND	1	FEMALE+FEMALE	16	78.3515	85.50875	but uh when when we leave there he uh gives the girl a hug and tells her i'll miss you so you know	0	1	0	0	0	0	0	1	0	0	0	0	0	0	0	1	0	0	0	0	3	2	24	1.55975	0.064989583	7.15725	3.353243215	75	3.125
2056	1033	FEMALE	1965	SOUTH MIDLAND	1	FEMALE+FEMALE	17	85.50875	88.0775	so i know they treat him good	0	0	0	0	1	0	0	0	0	0	0	0	0	0	0	0	0	0	0	0	1	0	7	1.50475	0.214964286	2.56875	2.725060827	23	3.285714286
2056	1033	FEMALE	1965	SOUTH MIDLAND	1	FEMALE+FEMALE	2	3.36175	7.824625	i've got two and it is hard to find day care for them_1	0	0	0	0	0	0	0	0	0	1	0	0	0	0	0	0	0	0	0	0	1	0	15	2.358875	0.157258333	4.462875	3.361062096	42	2.8
2056	1033	FEMALE	1965	SOUTH MIDLAND	1	FEMALE+FEMALE	20	98.995625	109.238875	yeah yeah uh vocalized-noise i don't know much about day cares itself you know uh you know this is more of just the nursery for three and under	0	0	0	0	0	0	0	0	0	0	0	0	0	0	0	0	0	0	0	0	0	2	30	3.545875	0.118195833	10.24325	2.928757963	114	3.8
2056	1033	FEMALE	1965	SOUTH MIDLAND	1	FEMALE+FEMALE	21	109.238875	116.989875	and uh there's only there's two people taking care of about five kids uh where i'm where i'm taking my two	0	0	1	0	0	0	0	0	0	0	0	0	0	0	0	0	0	0	1	0	2	2	25	3.186125	0.127445	7.751	3.225390272	82	3.28
2056	1033	FEMALE	1965	SOUTH MIDLAND	1	FEMALE+FEMALE	22	116.989875	122.86975	and but uh in most places yeah they got forty five kids at best i guess	0	0	0	0	0	0	0	0	0	1	0	0	0	0	0	0	0	0	0	0	1	1	16	2.47275	0.154546875	5.879875	2.721146283	56	3.5
2056	1033	FEMALE	1965	SOUTH MIDLAND	1	FEMALE+FEMALE	24	123.870625	128.067375	you know and maybe about four teachers and that's a lot of kids	0	0	0	0	0	0	0	0	0	0	0	0	0	0	0	0	0	0	0	0	0	0	14	2.44075	0.174339286	4.19675	3.335914696	50	3.571428571
2056	1033	FEMALE	1965	SOUTH MIDLAND	1	FEMALE+FEMALE	27	149.772875	153.573625	no there's not nobody can take care of your kids better than you	0	0	1	0	0	0	0	0	0	0	0	1	2	1	0	0	0	0	0	0	5	0	14	1.128	0.080571429	3.80075	3.683483523	51	3.642857143
2056	1033	FEMALE	1965	SOUTH MIDLAND	1	FEMALE+FEMALE	29	160.341	167.961	well i had to quit my job because of uh my- my two you know uh day care wise or {babysittingwise} and stuff	0	0	2	0	0	0	0	0	0	0	0	0	0	0	0	0	0	0	0	0	2	2	23	2.32	0.100869565	7.62	3.018372703	82	3.565217391
2056	1033	FEMALE	1965	SOUTH MIDLAND	1	FEMALE+FEMALE	30	167.961	178.182125	uh because_1 you know my sister was keeping them_1 uh uh we just lucked out and she uh met a military man who lived down here and we came down here for TI	0	0	1	0	0	0	0	0	0	0	0	0	0	0	0	0	0	0	0	1	2	4	33	3.737125	0.113246212	10.221125	3.228607418	122	3.696969697
2056	1033	FEMALE	1965	SOUTH MIDLAND	1	FEMALE+FEMALE	31	178.182125	188.422	and uh so i had her baby sitting but she was six months pregnant and it was getting too much for her so i just quit i'd rather quit and take care of my own kids than let somebody else raise them	0	0	2	0	0	0	0	0	0	0	0	0	0	1	0	0	0	0	0	0	3	1	43	5.224875	0.121508721	10.239875	4.199270011	152	3.534883721
2056	1033	FEMALE	1965	SOUTH MIDLAND	1	FEMALE+FEMALE	33	190.49325	192.98775	well you know they're getting raised right	0	0	0	0	0	0	0	0	0	0	0	0	0	0	0	0	0	0	0	0	0	0	8	1.2025	0.1503125	2.4945	3.207055522	35	4.375
2056	1033	FEMALE	1965	SOUTH MIDLAND	1	FEMALE+FEMALE	38	212.414375	224.9205	i i know one church that uh there was some problems with but that was just uh basically a personal problem between the mother and the uh person that was taking- in charge	0	0	0	0	0	0	0	0	0	0	0	0	0	0	0	0	0	0	0	1	1	3	33	4.598125	0.139337121	12.506125	2.638707034	137	4.151515152
2056	1033	FEMALE	1965	SOUTH MIDLAND	1	FEMALE+FEMALE	41	227.729375	236.479	the church uh day care that my kids uh they don't go to a day care you know it's uh during Sunday School and stuff uh the people there are really nice	0	0	1	0	0	0	0	0	0	0	1	0	0	0	0	0	0	0	0	0	2	4	34	2.919625	0.085871324	8.749625	3.885880823	117	3.441176471
2056	1033	FEMALE	1965	SOUTH MIDLAND	1	FEMALE+FEMALE	44	243.16375	245.912375	I think it's one of the important things	0	0	0	0	1	0	0	0	0	0	0	0	0	0	0	0	0	0	0	0	1	0	9	1.360625	0.151180556	2.748625	3.274364455	32	3.555555556
2056	1033	FEMALE	1965	SOUTH MIDLAND	1	FEMALE+FEMALE	46	247.04075	257.8195	if uh because_1 if they don't like it uh you can't get them_1 that separation thing and i need that my kids i need to cut the strings on them_1 they're not very old but	0	0	1	0	0	0	0	0	1	0	0	0	1	0	0	0	0	0	0	0	3	2	38	4.10425	0.108006579	10.77875	3.525455178	131	3.447368421
2056	1033	FEMALE	1965	SOUTH MIDLAND	1	FEMALE+FEMALE	47	257.8195	260.964375	three and uh four and two	0	0	0	0	0	0	0	0	0	0	0	0	0	0	0	0	0	0	0	0	0	1	6	0.775375	0.129229167	3.144875	1.907865972	20	3.333333333
2056	1033	FEMALE	1965	SOUTH MIDLAND	1	FEMALE+FEMALE	48	260.964375	267.31425	so you know they're they're good kids you know they do bad things but they're good kids	0	0	0	0	0	0	0	0	0	0	0	0	0	0	0	0	0	0	0	0	0	0	20	2.141875	0.10709375	6.349875	3.149668301	68	3.4
2056	1033	FEMALE	1965	SOUTH MIDLAND	1	FEMALE+FEMALE	49	267.31425	271.102125	*laughter* yeah uh but	0	0	0	0	0	0	0	0	0	0	0	0	0	0	0	0	0	0	0	0	0	1	5	1.667875	0.333575	3.787875	1.32000132	17	3.4
2056	1033	FEMALE	1965	SOUTH MIDLAND	1	FEMALE+FEMALE	50	271.102125	278.4645	i don't like the punishment the day care does you know i don't know exactly what they do but i don't want no one punishing my kids but myself	0	0	1	0	0	0	0	0	0	0	1	1	0	1	0	0	0	0	0	0	4	0	32	1.640875	0.051277344	7.362375	4.346423539	110	3.4375
2056	1033	FEMALE	1965	SOUTH MIDLAND	1	FEMALE+FEMALE	51	278.4645	283.515375	and that's another problem with day care because you're not there so you don't what they're doing	0	0	0	0	0	0	0	0	0	0	0	0	1	0	0	0	0	0	0	0	1	0	21	1.598375	0.076113095	5.050875	4.157695449	77	3.666666667
2056	1033	FEMALE	1965	SOUTH MIDLAND	1	FEMALE+FEMALE	55	309.62725	314.102625	yeah that's that's that's something that should be brought up with these people	0	0	0	0	0	0	0	0	0	0	0	0	0	0	0	0	0	0	0	1	1	0	16	1.464	0.0915	4.475375	3.575119403	64	4
2056	1033	FEMALE	1965	SOUTH MIDLAND	1	FEMALE+FEMALE	6	16.79875	21.143125	well i i've seen the bad side in most of them_1	0	0	0	0	0	0	0	0	0	0	0	0	0	0	0	0	0	0	0	0	0	0	12	2.00225	0.166854167	4.344375	2.76219249	36	3
2056	1033	FEMALE	1965	SOUTH MIDLAND	1	FEMALE+FEMALE	7	21.143125	29.496125	i took my son to a day care one time when he was just- vocalized-noise you know just uh not even three months old and uh you know it was a desperate thing	0	0	1	0	0	0	0	0	0	0	0	0	0	0	0	0	0	0	0	0	1	2	34	1.855125	0.0545625	8.353	4.07039387	120	3.529411765
2056	1033	FEMALE	1965	SOUTH MIDLAND	1	FEMALE+FEMALE	8	29.496125	38.20025	and uh when my husband went to pick him up she he said that the baby had been vocalized-noise crying the whole time he was asleep but you know how they cry in their sleep	1	0	2	0	1	0	0	0	0	0	1	0	0	0	0	0	0	0	0	0	5	1	36	2.360875	0.065579861	8.704125	4.135970014	135	3.75
2056	1033	FEMALE	1965	SOUTH MIDLAND	1	FEMALE+FEMALE	9	38.20025	45.229	and uh you know this uh couldn't catch his breath even in his sleep and that turned me off of day cares	0	0	2	0	0	0	0	0	0	0	0	0	0	0	0	0	0	0	0	0	2	2	23	3.062	0.133130435	7.02875	3.272274587	81	3.52173913
2056	1011	FEMALE	1964	SOUTH MIDLAND	2	FEMALE+FEMALE	22	84.194375	86.365875	oh well that's good	0	0	0	0	0	0	0	0	0	0	0	0	0	0	0	0	0	0	0	0	0	0	5	0.928	0.1856	2.1715	2.302555837	15	3
2056	1011	FEMALE	1964	SOUTH MIDLAND	2	FEMALE+FEMALE	25	90.14375	92.882375	i don't know maybe would you think a	0	0	0	0	0	0	0	0	0	0	0	0	0	0	0	0	0	0	0	0	0	0	9	1.288625	0.143180556	2.738625	3.28632069	28	3.111111111
2056	1011	FEMALE	1964	SOUTH MIDLAND	2	FEMALE+FEMALE	26	92.882375	95.971375	better student to teacher ratio	0	0	0	0	0	0	0	0	0	0	0	0	0	0	0	0	0	0	0	0	0	0	5	1.563	0.3126	3.089	1.618646811	27	5.4
2056	1011	FEMALE	1964	SOUTH MIDLAND	2	FEMALE+FEMALE	27	95.971375	100.35775	do they have too many kids in most day cares for the people they have	0	0	0	0	0	0	0	0	0	2	1	0	0	0	0	0	0	0	0	0	3	0	15	1.931625	0.128775	4.386375	3.41968026	55	3.666666667
2056	1011	FEMALE	1964	SOUTH MIDLAND	2	FEMALE+FEMALE	35	127.5115	135.110875	yeah um we don't yeah we don't have any but we have you know plenty of sisters and brothers that that have them_1 and	0	0	0	0	0	0	0	0	0	3	0	1	0	0	0	0	0	0	0	1	5	1	26	3.815375	0.146745192	7.599375	3.421333991	92	3.538461538
2056	1011	FEMALE	1964	SOUTH MIDLAND	2	FEMALE+FEMALE	37	136.3555	144.310125	i'm not sure that there is a solution to that as far as uh the- day- there you know everybody has in their mind the kind of day care that they want but	0	0	1	0	1	0	0	0	0	1	1	0	0	1	0	0	0	0	0	0	5	1	34	2.974625	0.087488971	7.954625	4.274242972	116	3.411764706
2056	1011	FEMALE	1964	SOUTH MIDLAND	2	FEMALE+FEMALE	38	144.310125	150.385625	it seems you know that there's not really the perfect one out there	0	0	0	0	1	0	0	0	0	0	0	0	1	0	0	0	0	0	0	0	2	0	14	3.6435	0.26025	6.0755	2.304337092	54	3.857142857
2056	1011	FEMALE	1964	SOUTH MIDLAND	2	FEMALE+FEMALE	4	7.5785	12.58475	what um what do you think needs to be the criteria set for those	0	0	0	0	0	0	0	0	1	0	0	0	0	0	0	0	0	0	0	0	1	1	14	1.87025	0.133589286	5.00625	2.79650437	51	3.642857143
2056	1011	FEMALE	1964	SOUTH MIDLAND	2	FEMALE+FEMALE	40	152.75475	160.81775	right and that's not even possible anymore i don't think to be able to take care of your own kids without you know with everybody working these days	0	0	1	0	0	0	0	0	0	0	0	0	1	1	0	0	0	0	0	0	3	0	30	3.10675	0.103558333	8.063	3.720699492	119	3.966666667
2056	1011	FEMALE	1964	SOUTH MIDLAND	2	FEMALE+FEMALE	46	187.619	191.031875	yeah that seems probably the best way to do it	0	0	0	0	0	0	0	0	0	0	0	0	0	0	0	0	0	0	0	0	0	0	10	1.194	0.1194	3.412875	2.930080943	37	3.7
2056	1011	FEMALE	1964	SOUTH MIDLAND	2	FEMALE+FEMALE	50	196.469625	204.62025	i haven't really the only day cares that i have been familiar with are the ones that are local here with the churches and they seem to	0	0	0	0	0	0	0	0	0	0	0	0	1	0	0	0	0	0	0	1	2	0	28	2.496625	0.089165179	8.150625	3.435319377	107	3.821428571
2056	1011	FEMALE	1964	SOUTH MIDLAND	2	FEMALE+FEMALE	51	204.62025	210.667125	from my experience be the best at what they're doing just because of what they're based on	0	0	1	0	0	0	0	0	0	0	0	0	0	0	0	0	0	0	0	0	1	0	19	2.770875	0.145835526	6.046875	3.142118863	72	3.789473684
2056	1011	FEMALE	1964	SOUTH MIDLAND	2	FEMALE+FEMALE	57	237.191875	239.96425	yeah i think- i think that's that's important	0	0	0	0	1	0	0	0	0	0	0	0	0	0	0	0	0	0	0	0	1	0	10	1.774375	0.1774375	2.772375	3.607015645	35	3.5
2056	1011	FEMALE	1964	SOUTH MIDLAND	2	FEMALE+FEMALE	6	15.162	17.249375	what would you like to see in one	0	0	0	0	0	1	0	0	0	0	0	0	0	0	0	0	0	0	0	0	1	0	8	1.005375	0.125671875	2.087375	3.832564824	26	3.25
2056	1011	FEMALE	1964	SOUTH MIDLAND	2	FEMALE+FEMALE	69	266.20875	269.680125	but you know kids *laughter*-kids do *laughter*-those	0	0	0	0	0	0	0	0	0	0	0	0	0	0	0	0	0	0	0	0	0	0	9	0.651125	0.072347222	3.471375	2.592632602	41	4.555555556
2056	1011	FEMALE	1964	SOUTH MIDLAND	2	FEMALE+FEMALE	77	285.668	298.006875	yeah they're probably i would think needs to be i don't know if they have any type of uh formal or informal spontaneous or routine drop ins of agencies	0	0	0	0	0	0	0	0	1	1	0	0	0	0	0	0	0	0	0	0	2	1	31	4.772875	0.15396371	12.338875	2.512384638	121	3.903225806
2056	1011	FEMALE	1964	SOUTH MIDLAND	2	FEMALE+FEMALE	78	298.006875	304.657625	you know people checking up on like they do nursing homes you know they drop in to see if you're meeting all of the requirements by law and	0	0	0	0	0	0	0	0	0	0	0	0	0	0	0	0	0	0	0	0	0	0	29	1.7125	0.059051724	6.65075	4.36041048	111	3.827586207
2056	1011	FEMALE	1964	SOUTH MIDLAND	2	FEMALE+FEMALE	79	304.657625	310.04425	and I think they need to do that with day cares and just see what's going on	0	0	0	0	1	0	0	0	1	0	0	0	0	0	0	0	0	0	0	0	2	0	18	3.374625	0.187479167	5.386625	3.341610006	59	3.277777778
2062	1096	FEMALE	1963	SOUTH MIDLAND	2	FEMALE+MALE	14	82.069625	95.327	i had never really thought of it that way but i guess that's true i guess that's true i'm still young enough that that uh the vacation's real important to me and the paid time off is real important to me and and that kind of thing but uh	0	0	0	0	2	0	0	0	0	0	0	0	0	0	0	0	0	0	0	0	2	2	53	1.531375	0.028893868	13.257375	3.997774823	185	3.490566038
2062	1096	FEMALE	1963	SOUTH MIDLAND	2	FEMALE+MALE	15	95.327	101.552	you know i was just as a matter of fact i just uh celebrated my fifth year at TI the end of last month and uh	0	0	1	0	0	0	0	0	0	0	0	0	0	0	0	0	0	0	0	0	1	2	26	0.669	0.025730769	6.225	4.176706827	84	3.230769231
2062	1096	FEMALE	1963	SOUTH MIDLAND	2	FEMALE+MALE	16	101.552	112.21775	kind of started looking through the the book because of that you know now that i'm a hundred percent vested you know you kind of look through the book and see well what exactly what does that mean and what is the pension all about and	0	0	0	0	0	1	0	0	0	0	0	0	0	0	0	0	0	0	0	0	1	0	47	0.77375	0.016462766	10.66575	4.406628695	188	4
2062	1096	FEMALE	1963	SOUTH MIDLAND	2	FEMALE+MALE	17	112.21775	121.596875	you know when you're when you're you know in your i'm only in my late twenties now so you tend not to think about retirement but uh it's i guess now is the time to think about it so	0	0	2	0	0	0	0	0	0	0	0	0	0	0	0	0	0	0	0	0	2	1	43	1.537125	0.035747093	9.379125	4.584649421	139	3.23255814
2062	1096	FEMALE	1963	SOUTH MIDLAND	2	FEMALE+MALE	18	121.596875	125.106125	*noise* does TI have a pretty good retirement package do you think	0	0	0	0	0	0	0	0	0	1	0	0	0	0	0	0	0	0	0	0	1	0	13	1.10525	0.085019231	3.50925	3.704495263	53	4.076923077
2062	1096	FEMALE	1963	SOUTH MIDLAND	2	FEMALE+MALE	2	4.080375	16.226	well personally you know I think you know of course i'm sure we're familiar with the exact same benefit package and i think that uh we've probably got one of the best around you know besides	0	0	0	0	2	0	0	0	0	1	0	0	0	0	0	0	0	0	0	0	3	1	39	1.641	0.042076923	12.145625	3.211032779	152	3.897435897
2062	1096	FEMALE	1963	SOUTH MIDLAND	2	FEMALE+MALE	28	168.954875	172.17475	it's not gonna be built up quite enough yeah	0	0	0	0	0	0	0	1	0	0	0	0	1	0	0	0	0	0	0	0	2	0	10	0.72375	0.072375	3.219875	3.105710625	35	3.5
2062	1096	FEMALE	1963	SOUTH MIDLAND	2	FEMALE+MALE	3	16.226	22.6365	yeah they tend to offer adequate- adequate vacation i guess and the paid time off is wonderful and uh	0	0	0	0	0	0	0	0	0	0	0	0	0	0	0	0	0	0	0	0	0	1	19	0.8465	0.044552632	6.4105	2.963887372	82	4.315789474
2062	1096	FEMALE	1963	SOUTH MIDLAND	2	FEMALE+MALE	30	174.073875	182.29075	yeah well they just they seem to make it so easy to save you know one of the things that we're doing which is probably	0	0	0	0	0	0	0	0	0	0	1	0	0	0	0	0	0	0	0	1	2	0	26	1.710875	0.065802885	8.216875	3.164219974	93	3.576923077
2062	1096	FEMALE	1963	SOUTH MIDLAND	2	FEMALE+MALE	31	182.29075	192.771375	the worst investment in the world but i've got money coming out vocalized-noise to buy savings bonds just coming straight out of my check and it's probably not a great investment but if i wasn't doing that	0	0	1	0	0	0	0	0	0	1	0	0	0	0	0	0	0	0	0	0	2	0	41	0.660625	0.016112805	10.480625	3.91198044	165	4.024390244
2062	1096	FEMALE	1963	SOUTH MIDLAND	2	FEMALE+MALE	32	192.771375	200.623375	the money wouldn't be being saved anyway you know you- i kind of have to trade off you know if you never see it you don't spend it so *laughter* and it's	0	0	0	0	0	0	0	0	1	0	0	0	1	0	0	0	0	0	0	0	2	0	35	0.775625	0.022160714	7.852	4.457463067	116	3.314285714
2062	1096	FEMALE	1963	SOUTH MIDLAND	2	FEMALE+MALE	37	207.2585	213.415875	do you really not i- i vocalized-noise you know i- i debate about whether it's really good or not you know	0	0	0	0	0	0	0	0	0	0	0	0	0	0	0	0	0	0	0	0	0	0	23	0.922875	0.040125	6.157375	3.735358006	82	3.565217391
2062	1096	FEMALE	1963	SOUTH MIDLAND	2	FEMALE+MALE	4	22.6365	33.81725	vocalized-noise one of the things that we were just talking about as a matter of fact this week at work was the CODA Plan that is offered and I think that is just a a fabulous one so i don't know if you participate in that or not but	0	0	0	0	1	0	0	0	0	0	1	0	0	0	0	0	0	0	0	1	3	0	51	0.9885	0.019382353	11.18075	4.561411354	183	3.588235294
2062	1096	FEMALE	1963	SOUTH MIDLAND	2	FEMALE+MALE	42	228.707625	232.32125	yeah that's true that's very true	0	0	0	0	0	0	0	0	0	0	0	0	0	0	0	0	0	0	0	0	0	0	8	0.848	0.106	3.613625	2.21384344	26	3.25
2062	1096	FEMALE	1963	SOUTH MIDLAND	2	FEMALE+MALE	43	232.32125	240.378375	we went uh and did a a thing through IBS which is a like a financial consultant type thing here in in Dallas	0	0	0	0	0	0	0	0	0	0	0	0	0	0	0	0	0	0	0	1	1	1	23	0.77	0.033478261	8.057125	2.854616256	86	3.739130435
2062	1096	FEMALE	1963	SOUTH MIDLAND	2	FEMALE+MALE	44	240.378375	251.206125	and uh one of the things that we talked about with the counselor there was you know they work up this whole big you know proposal profile for you that every- all the things that you need to work on and you need to do	1	0	0	0	0	0	0	0	2	0	2	0	0	0	0	0	0	0	0	0	5	1	45	0.687125	0.015269444	10.82775	4.155988086	171	3.8
2062	1096	FEMALE	1963	SOUTH MIDLAND	2	FEMALE+MALE	45	251.206125	263.975375	and then one of the things that we talked about with her was you know the need to save for our son's education we have a two year old you know and and you know we can't start saving for college when he's sixteen you know we have to do that now and and uh	0	0	2	0	0	0	0	0	2	1	1	0	0	0	0	0	0	0	0	0	6	1	58	1.24725	0.02150431	12.76925	4.542161834	197	3.396551724
2062	1096	FEMALE	1963	SOUTH MIDLAND	2	FEMALE+MALE	46	263.975375	275.066875	*noise* they have a way that they can figure you know what you know and he's two now in sixteen years when he's ready to go to college this is how much it'll cost you know and it's just really scary the thought of how much it's going to it's	0	0	0	0	0	0	0	2	0	1	1	0	0	0	0	0	0	0	0	0	4	0	57	0.9895	0.017359649	11.0915	5.139070459	184	3.228070175
2062	1096	FEMALE	1963	SOUTH MIDLAND	2	FEMALE+MALE	47	275.066875	279.139125	*noise* what it costs now is ridiculous what it's going to cost sixteen years from now is just	0	0	0	0	0	0	0	1	0	0	0	0	0	0	0	0	0	0	0	0	1	0	20	0.24425	0.0122125	4.07225	4.911289827	74	3.7
2062	1096	FEMALE	1963	SOUTH MIDLAND	2	FEMALE+MALE	48	279.139125	290.52625	really scary and they sat down and figured up that we needed to save like fifteen- between fifteen and seventeen hundred dollars a year at a oh you know six percent interest rate to be able to have	0	0	0	0	1	0	0	0	0	0	0	0	0	0	0	0	0	0	0	0	1	0	38	1.407125	0.037029605	11.387125	3.33710221	159	4.184210526
2062	1096	FEMALE	1963	SOUTH MIDLAND	2	FEMALE+MALE	49	290.52625	304.957625	you know money for his college and that's exactly what we have coming out in saving bonds is is you know about fifteen hundred dollars a year so i guess it you know in that way at least we know that that's taken care of you know we we can worry about other things so	0	0	1	0	1	0	0	0	0	0	0	0	0	0	0	0	0	0	0	0	2	0	57	2.327125	0.040826754	14.431375	3.94972759	210	3.684210526
2062	1096	FEMALE	1963	SOUTH MIDLAND	2	FEMALE+MALE	5	33.81725	35.75675	isn't it great *laughter*	0	0	0	0	0	0	0	0	0	0	0	0	1	0	0	0	0	0	0	0	1	0	6	0.15575	0.025958333	1.9395	3.09358082	19	3.166666667
2062	1096	FEMALE	1963	SOUTH MIDLAND	2	FEMALE+MALE	6	35.75675	40.575	it's just a it's just a miracle that how fast that adds up you know	0	0	0	0	0	0	0	0	0	0	0	0	0	0	0	0	0	0	0	0	0	0	17	0.68025	0.040014706	4.81825	3.528251959	51	3
2082	1055	FEMALE	1965	SOUTH MIDLAND	2	FEMALE+FEMALE	13	56.4035	62.931375	well if you only have to get your car in inspected once a year you can just go have it fixed real quick right before the inspection	0	0	1	0	0	0	0	0	1	0	0	0	0	0	0	0	0	0	0	0	2	0	27	3.879875	0.143699074	6.527875	4.136108611	105	3.888888889
2082	1055	FEMALE	1965	SOUTH MIDLAND	2	FEMALE+FEMALE	14	62.931375	75.208	and and a lot of when you a lot of places when you go get the inspection they just pull it out of the garage and then pull it back in and they don't really check anything they just make sure the lights work basically	1	0	0	0	1	0	0	0	0	0	0	1	0	0	0	0	0	0	0	0	3	0	46	4.013625	0.087252717	12.276625	3.746958142	171	3.717391304
2082	1055	FEMALE	1965	SOUTH MIDLAND	2	FEMALE+FEMALE	2	1.458875	5.978625	okay what do you feel is contributing most to air pollution	0	0	0	0	0	0	0	0	0	0	0	0	0	0	0	0	0	0	0	0	0	0	11	4.51975	0.410886364	4.51975	2.433762929	49	4.454545455
2082	1055	FEMALE	1965	SOUTH MIDLAND	2	FEMALE+FEMALE	23	110.07825	123.047125	less people driving and more people- you know more people riding in one car rather than everybody riding to work by themselves will help a little bit and if if everyone car pooled that would cut it down in half	1	0	0	0	0	0	0	1	0	0	0	0	0	2	0	0	0	0	0	0	4	0	40	6.812875	0.170321875	12.968875	3.084307621	170	4.25
2082	1055	FEMALE	1965	SOUTH MIDLAND	2	FEMALE+FEMALE	30	140.3765	154.759875	well uh in uh San Antonio the parking downtown i work downtown and the parking is so dadgum expensive you basically have to car pool to be able to afford to park it costs seventy five dollars a month just to park my car	0	0	1	0	0	0	0	0	1	0	0	0	0	0	0	0	0	0	0	0	2	2	44	8.639375	0.196349432	14.383375	3.059087314	176	4
2082	1055	FEMALE	1965	SOUTH MIDLAND	2	FEMALE+FEMALE	31	154.759875	158.380625	so i ride with two other uh girls	0	0	0	0	0	0	0	0	0	0	0	0	0	0	0	0	0	0	0	0	0	1	8	3.62075	0.45259375	3.62075	2.209486985	26	3.25
2082	1055	FEMALE	1965	SOUTH MIDLAND	2	FEMALE+FEMALE	32	158.380625	170.440875	so that way it will only costs me twenty five dollars a month to park but it's just crazy and it's from what i understand i know a girl in Washington DC and it costs her a couple of hundred dollars a month to park her car	0	0	1	0	1	0	0	1	0	0	0	0	0	0	0	0	0	0	0	0	3	0	49	4.92625	0.100535714	12.06025	4.062934019	173	3.530612245
2082	1055	FEMALE	1965	SOUTH MIDLAND	2	FEMALE+FEMALE	34	173.51375	179.57925	yeah and from what i understand New York City is worse that it just costs a fortune to own a car in New York City	0	0	0	0	0	0	0	0	0	0	0	0	0	0	0	0	0	0	0	0	0	0	25	1.92025	0.07681	6.0655	4.12167175	89	3.56
2082	1055	FEMALE	1965	SOUTH MIDLAND	2	FEMALE+FEMALE	44	203.914375	214.65775	yeah uh once you're in downtown San Antonio it's real easy to get around they have a they have these uh buses that that look like little street cars	0	0	0	0	0	0	0	0	0	2	0	0	0	0	0	0	0	0	0	1	3	2	31	6.76075	0.21808871	10.743375	2.885499203	118	3.806451613
2082	1055	FEMALE	1965	SOUTH MIDLAND	2	FEMALE+FEMALE	45	214.65775	227.12925	and they go all around that it's just real easy to get around once you're downtown the problem is getting downtown and they have some uh Park and Ride uh Express is where you go to the the bus stop and you get on the bus and it takes you directly downtown	0	0	0	0	0	0	0	0	0	1	0	0	0	0	0	0	0	0	0	0	1	2	54	7.7735	0.143953704	12.4715	4.329872108	202	3.740740741
2082	1055	FEMALE	1965	SOUTH MIDLAND	2	FEMALE+FEMALE	46	227.12925	230.546375	but they don't have enough of them and they're not convenient enough	0	0	0	0	0	0	0	0	0	1	0	0	1	0	0	0	0	0	0	0	2	0	14	0.725125	0.051794643	3.417125	4.097011377	55	3.928571429
2082	1055	FEMALE	1965	SOUTH MIDLAND	2	FEMALE+FEMALE	47	230.546375	238.787875	and there just happens to not be one convenient to where i live so if if there were i would ride the bus	0	0	0	0	0	0	0	0	0	0	0	0	0	0	0	0	0	0	0	0	0	0	23	4.2495	0.18476087	8.2415	2.79075411	82	3.565217391
2082	1055	FEMALE	1965	SOUTH MIDLAND	2	FEMALE+FEMALE	49	240.03	243.872625	oh no not really um	0	0	0	0	0	0	0	0	0	0	0	0	0	0	0	0	0	0	0	0	0	1	5	2.415	0.483	3.842625	1.301193845	15	3
2082	1055	FEMALE	1965	SOUTH MIDLAND	2	FEMALE+FEMALE	51	246.281125	255.3675	i've noticed once flying into DFW there was just a a brownish orange haze over the city it was the ugliest thing i had ever seen	0	0	0	0	0	0	0	0	0	0	1	0	0	0	0	0	0	0	0	0	1	0	27	4.963875	0.183847222	9.086375	2.971482027	102	3.777777778
2082	1055	FEMALE	1965	SOUTH MIDLAND	2	FEMALE+FEMALE	55	263.365625	268.2925	this is a nice time of the year though when it's so windy it just seems everything is so fresh	0	0	0	0	1	0	0	0	0	0	0	0	0	0	0	0	0	0	0	0	1	0	21	4.623375	0.220160714	4.926875	4.262336674	74	3.523809524
2082	1055	FEMALE	1965	SOUTH MIDLAND	2	FEMALE+FEMALE	64	301.21775	304.445625	I think it's five and I think we have *laughter*	0	0	0	0	2	0	0	0	0	0	0	0	0	0	0	0	0	0	0	0	2	0	11	3.227875	0.293443182	3.227875	3.407814739	36	3.272727273
2082	1055	FEMALE	1965	SOUTH MIDLAND	2	FEMALE+FEMALE	65	304.445625	307.3255	well it was nice talking to you bye-bye	0	0	0	0	0	0	0	0	0	0	0	0	0	0	0	0	0	0	0	0	0	0	9	2.868563	0.318729222	2.879875	3.12513564	31	3.444444444
2082	1055	FEMALE	1965	SOUTH MIDLAND	2	FEMALE+FEMALE	7	25.757625	32.996875	yeah i i would have figured that some of the factories may be contributing as much as as uh automobiles	0	0	0	0	1	0	0	0	0	0	0	0	0	0	0	0	0	0	0	0	1	1	20	5.78725	0.2893625	7.23925	2.762717132	84	4.2
2083	1018	FEMALE	1962	SOUTH MIDLAND	3	FEMALE+MALE	11	40.555875	42.24875	uh-huh i've been there	0	0	0	0	0	0	0	0	0	0	0	0	0	0	0	0	0	0	0	0	0	0	6	0.604	0.100666667	1.692875	3.544266411	17	2.833333333
2083	1018	FEMALE	1962	SOUTH MIDLAND	3	FEMALE+MALE	16	54.30625	60.962125	um i guess in Colorado i'm trying to think of the place we went was in Pagosa Springs	0	0	0	0	1	0	0	0	0	0	1	0	0	0	0	0	0	0	0	0	2	1	19	2.105875	0.110835526	6.655875	2.854620918	67	3.526315789
2083	1018	FEMALE	1962	SOUTH MIDLAND	3	FEMALE+MALE	17	60.962125	64.731875	and we went up kind of in the Southwest corner of Colorado	0	0	0	0	0	0	0	0	0	0	0	0	0	0	0	0	0	0	0	0	0	0	12	1.030875	0.08590625	3.76975	3.183234963	47	3.916666667
2083	1018	FEMALE	1962	SOUTH MIDLAND	3	FEMALE+MALE	19	65.88825	75.9985	yeah yeah because we went isn't Mesa Verdes where they have the the cliff dwellings okay yeah we went by there and then we went to on to Pagosa Springs *noise*	0	0	0	0	0	0	0	0	0	1	0	0	1	0	0	0	0	0	0	0	2	0	32	1.56425	0.048882813	10.11025	3.16510472	126	3.9375
2083	1018	FEMALE	1962	SOUTH MIDLAND	3	FEMALE+MALE	20	75.9985	87.1375	and what- that's that's when we got the packs and and you had to put everything for a week on your back *laughter* and there was no showers no nothing for a *laughter*-week it was pretty interesting *laughter*	0	0	1	0	0	0	0	0	0	0	0	2	0	0	0	0	0	0	1	0	4	0	41	0.965	0.023536585	11.139	3.680761289	162	3.951219512
2083	1018	FEMALE	1962	SOUTH MIDLAND	3	FEMALE+MALE	21	87.1375	92.952875	it was quite an experience and this was in the middle of the summer and we woke up one morning and it snowed for about fifteen minutes	0	0	0	0	0	0	0	0	0	0	0	0	0	0	0	0	0	0	0	0	0	0	27	0.7035	0.026055556	5.815375	4.64286482	108	4
2083	1018	FEMALE	1962	SOUTH MIDLAND	3	FEMALE+MALE	22	92.952875	95.764625	but it didn't last any amount of time	0	0	0	0	0	0	0	0	0	0	0	1	0	0	0	0	0	0	0	0	1	0	9	0.762	0.084666667	2.81175	3.200853561	29	3.222222222
2083	1018	FEMALE	1962	SOUTH MIDLAND	3	FEMALE+MALE	34	135.359	137.35875	well that sounds like fun	0	0	0	0	0	0	0	0	0	0	0	0	0	0	0	0	0	0	0	0	0	0	5	0.384	0.0768	1.99975	2.500312539	21	4.2
2083	1018	FEMALE	1962	SOUTH MIDLAND	3	FEMALE+MALE	4	4.07475	11.0435	i haven't in a while but i do enjoy it when i get to go the last time i went camping was um in San Antonio	0	0	0	0	0	0	0	0	0	0	1	0	1	0	0	0	0	0	0	0	2	1	27	0.7925	0.029351852	6.96875	3.874439462	80	2.962962963
2083	1018	FEMALE	1962	SOUTH MIDLAND	3	FEMALE+MALE	40	146.3295	149.566	yeah i guess the wind and everything uh	0	0	0	0	0	0	0	0	0	0	0	0	0	0	0	0	0	0	0	0	0	1	8	1.227	0.153375	3.2365	2.471805963	32	4
2083	1018	FEMALE	1962	SOUTH MIDLAND	3	FEMALE+MALE	42	151.071	154.94675	i've never camped on the coast before i've always thought it would be fun	0	0	0	0	1	0	0	0	0	0	0	0	0	0	0	0	0	0	0	0	1	0	16	0.638	0.039875	3.87575	4.128233245	58	3.625
2083	1018	FEMALE	1962	SOUTH MIDLAND	3	FEMALE+MALE	47	163.45475	167.838875	did you get a lot of sand in your sleeping bag and everything though *laughter*	0	0	1	0	0	0	0	0	0	0	0	0	0	0	0	0	0	0	0	0	1	0	15	0.40025	0.026683333	4.384125	3.421435292	63	4.2
2083	1018	FEMALE	1962	SOUTH MIDLAND	3	FEMALE+MALE	49	170.73525	172.4685	sounds like that would be a mess	0	0	0	0	0	0	0	0	0	0	0	0	0	0	0	0	0	0	0	0	0	0	7	0.51525	0.073607143	1.73325	4.038655705	26	3.714285714
2083	1018	FEMALE	1962	SOUTH MIDLAND	3	FEMALE+MALE	52	181.80675	184.76025	yeah i guess that's true too	0	0	0	0	0	0	0	0	0	0	0	0	0	0	0	0	0	0	0	0	0	0	7	0.85225	0.12175	2.9535	2.370069409	22	3.142857143
2083	1018	FEMALE	1962	SOUTH MIDLAND	3	FEMALE+MALE	6	13.78425	19.446125	um in a park Guadalupe State Park or Guadalupe River State Park	0	0	0	0	0	0	0	0	0	0	0	0	0	0	0	0	0	0	0	0	0	1	12	1.201125	0.10009375	5.661875	2.119439232	52	4.333333333
2083	1018	FEMALE	1962	SOUTH MIDLAND	3	FEMALE+MALE	63	204.88325	207.050625	oh hold on just a moment	0	0	0	0	0	0	0	0	0	0	0	0	0	0	0	0	0	0	0	0	0	0	6	0.541625	0.090270833	2.167375	2.76832574	19	3.166666667
2083	1018	FEMALE	1962	SOUTH MIDLAND	3	FEMALE+MALE	66	209.104125	217.132	okay i'm on a cordless phone and every now and then i get interference and i have to switch the channel *laughter*-i can hear something weird in the background sorry about that	0	0	0	0	0	0	0	0	1	0	0	0	0	0	0	0	0	0	0	0	1	0	34	1.174875	0.034555147	8.027875	4.235242826	141	4.147058824
2083	1018	FEMALE	1962	SOUTH MIDLAND	3	FEMALE+MALE	7	19.446125	30.655125	and then i guess before that the last time i went camping was up on backpacking up on the Continental Divide in Colorado yeah for two weeks it was pretty fun *laughter*	0	0	0	0	1	0	0	0	0	0	1	0	0	0	0	0	0	0	0	0	2	0	32	2.092875	0.065402344	11.209	2.854848782	135	4.21875
2083	1018	FEMALE	1962	SOUTH MIDLAND	3	FEMALE+MALE	71	228.486375	236.93125	i guess it gets pretty cold in that part of country in November i mean here it's pretty unpredictable it could be cold or it could be really warm in that time of the year so	0	0	0	0	1	0	0	0	0	0	0	0	0	0	0	0	0	0	0	0	1	0	37	1.818	0.049135135	8.444875	4.381355556	137	3.702702703
2083	1018	FEMALE	1962	SOUTH MIDLAND	3	FEMALE+MALE	75	247.325875	252.35225	well it's been i guess the last time i went camping was well probably about two years ago	0	0	0	0	0	0	0	0	0	0	1	0	0	0	0	0	0	0	0	0	1	0	19	1.563125	0.082269737	5.026375	3.780060183	71	3.736842105
2083	1018	FEMALE	1962	SOUTH MIDLAND	3	FEMALE+MALE	76	252.35225	260.810375	um i've been wanting to since then i just haven't had much of a chance to a bunch of my friends went and camped up at the at a lake in Oklahoma once this last summer	0	0	1	0	0	0	0	0	0	0	0	0	1	0	0	0	0	0	0	0	2	1	38	1.973375	0.051930921	8.458125	4.492721496	128	3.368421053
2083	1018	FEMALE	1962	SOUTH MIDLAND	3	FEMALE+MALE	77	260.810375	265.88575	and i can't remember why i couldn't go yeah- oh i was going to South Padre *laughter*-that *laughter*-weekend *laughter*	0	0	0	0	0	0	0	0	0	0	0	0	0	0	0	0	0	0	0	0	0	0	23	0.823375	0.035798913	5.075375	4.531684851	91	3.956521739
2083	1018	FEMALE	1962	SOUTH MIDLAND	3	FEMALE+MALE	78	265.88575	268.02825	that was why but um	0	0	0	0	0	0	0	0	0	0	0	0	0	0	0	0	0	0	0	0	0	1	5	1.0905	0.2181	2.1425	2.333722287	15	3
2083	1018	FEMALE	1962	SOUTH MIDLAND	3	FEMALE+MALE	79	268.02825	272.20975	i really i like to camp i just haven't had much opportunity to do it lately	0	0	0	0	0	1	0	0	0	0	0	0	1	0	0	0	0	0	0	0	2	0	17	0.97475	0.057338235	4.1815	4.065526725	59	3.470588235
2083	1018	FEMALE	1962	SOUTH MIDLAND	3	FEMALE+MALE	89	289.074625	295.06725	i guess really the most times i've been camping would i have- i would have to say it would be Colorado and New Mexico in that area	0	0	0	0	2	0	0	0	0	0	1	0	0	0	0	0	0	0	0	0	3	0	28	1.106625	0.039522321	5.992625	4.672409837	102	3.642857143
2083	1018	FEMALE	1962	SOUTH MIDLAND	3	FEMALE+MALE	9	32.233875	35.212625	oh really where would you go camping	0	0	0	0	0	0	0	0	0	0	0	0	0	0	0	0	0	0	0	0	0	0	7	1.002	0.143142857	2.97875	2.349979018	30	4.285714286
2083	1018	FEMALE	1962	SOUTH MIDLAND	3	FEMALE+MALE	90	295.06725	302.4945	just on a big group trip thing and i didn't have to come up with much equipment because a for the group we got all the stuff that we needed	0	0	0	0	0	0	0	0	1	0	1	0	0	0	0	0	0	0	0	0	2	0	31	1.54125	0.049717742	7.42725	4.173819381	109	3.516129032
2083	1018	FEMALE	1962	SOUTH MIDLAND	3	FEMALE+MALE	92	303.9855	310.142125	and that was boy that was a while back when i did that actually *laughter*-it's probably been ten years ago *laughter*	0	0	0	0	0	0	0	0	0	0	0	0	0	0	0	0	0	0	0	0	0	0	23	1.676625	0.072896739	6.156625	3.735813047	92	4
2083	1018	FEMALE	1962	SOUTH MIDLAND	3	FEMALE+MALE	93	310.142125	323.333625	but it was quite i just can remember sleeping in this sleeping bag and waking up in the middle of the night just freezing cold i mean i just you couldn't stay warm at night no matter what and i was sleeping on my my down jacket with my pillow and	0	0	2	0	0	0	1	0	0	0	0	0	0	0	0	0	0	0	0	0	3	0	52	2.4075	0.046298077	13.1915	3.941932305	195	3.75
2083	1018	FEMALE	1962	SOUTH MIDLAND	3	FEMALE+MALE	94	323.333625	334.020875	sleeping in long johns and freezing but during the day it would get nice enough and then after that week of being up there i can remember coming back down to our base camp area at at the lake at Pagosa Springs	0	0	1	0	0	0	1	0	0	0	0	0	0	0	0	0	0	0	0	0	2	0	42	1.03525	0.02464881	10.68725	3.929916489	168	4
2083	1018	FEMALE	1962	SOUTH MIDLAND	3	FEMALE+MALE	95	334.020875	342.933125	and we all made a beeline for this pump because_1 there weren't any there were just outhouses and a pump and we all went to the pump and we were all washing our hair under the pump	0	0	1	0	0	0	0	0	0	0	0	0	0	0	0	0	0	0	2	0	3	0	38	1.932125	0.050845395	8.91225	4.263794216	143	3.763157895
2083	1018	FEMALE	1962	SOUTH MIDLAND	3	FEMALE+MALE	96	342.933125	355.72225	and it was so cold it must have been like thirty three degree water that just was all but frozen and it gave us the worst headaches we've ever had in our lives it was so nice just to at least get clean hair and we all jumped in the lake and everything just to just to rinse *laughter*-off	0	1	1	0	0	0	0	0	0	0	1	0	0	0	0	0	0	0	0	1	4	0	61	0.21	0.003442623	12.789125	4.769677363	226	3.704918033
2102	1138	FEMALE	1961	SOUTH MIDLAND	2	FEMALE+MALE	10	46.41275	49.117875	yeah those the movies are good too	0	0	0	0	0	0	0	0	0	0	0	0	0	0	0	0	0	0	0	0	0	0	7	1.369125	0.195589286	2.705125	2.587680791	28	4
2102	1138	FEMALE	1961	SOUTH MIDLAND	2	FEMALE+MALE	11	49.117875	55.674125	and i i guess all the most the shows i like are are kind of along the same line because they're all *laughter*-adventures *laughter*	0	0	0	0	1	0	0	0	0	0	1	0	0	0	0	0	0	0	0	0	2	0	26	1.673125	0.064350962	6.55625	3.965681602	103	3.961538462
2102	1138	FEMALE	1961	SOUTH MIDLAND	2	FEMALE+MALE	12	55.674125	59.879625	when i when i started thinking about this that those are some of my favorite shows McGyver	0	0	1	0	0	1	0	0	0	0	0	0	0	0	0	0	0	0	0	0	2	0	17	0.572625	0.033683824	4.2055	4.042325526	74	4.352941176
2102	1138	FEMALE	1961	SOUTH MIDLAND	2	FEMALE+MALE	13	59.879625	72.973	because it's it's only one person there more than uh you know instead of a cast of people but he's always going out and inventing new things out of scrap and grabbing what he can and you know pieces of baling wire and	0	0	0	0	0	0	0	0	0	0	0	0	0	0	0	0	0	0	0	0	0	1	46	4.699375	0.102160326	13.093375	3.513227109	172	3.739130435
2102	1138	FEMALE	1961	SOUTH MIDLAND	2	FEMALE+MALE	14	72.973	77.0315	and a few tires and all of a sudden he's got a hang glider and *laughter*	0	0	0	0	0	0	0	0	0	1	0	0	0	0	0	0	0	0	0	0	1	0	17	0.832	0.048941176	4.0585	4.188739682	55	3.235294118
2102	1138	FEMALE	1961	SOUTH MIDLAND	2	FEMALE+MALE	19	82.375125	90.6975	he's like a semi government type agent who goes out then to uh works for the Phoenix Foundation supposedly	0	0	0	0	0	0	0	0	0	0	0	0	0	0	0	0	0	0	0	1	1	1	20	4.048	0.2024	8.322375	2.403160156	87	4.35
2102	1138	FEMALE	1961	SOUTH MIDLAND	2	FEMALE+MALE	2	0.205875	6.163	okay well my favorite probably all time TV show is Star Trek	0	0	1	0	0	0	0	0	0	0	0	0	0	0	0	0	0	0	0	0	1	0	12	2.643125	0.220260417	5.957125	2.014394528	49	4.083333333
2102	1138	FEMALE	1961	SOUTH MIDLAND	2	FEMALE+MALE	20	90.6975	94.512375	and uh his- his big thing is that he can take pieces of	0	0	1	0	1	0	0	0	0	0	0	0	0	0	0	0	0	0	0	0	2	1	13	1.643375	0.126413462	3.814875	3.407713228	42	3.230769231
2102	1138	FEMALE	1961	SOUTH MIDLAND	2	FEMALE+MALE	21	94.512375	104.497125	little bits and pieces of string and baling wire and turn them into fantastic different things he took a car battery and some wire and two washers one time and made a welder	0	0	0	0	0	0	0	0	0	0	0	0	0	0	0	0	0	0	0	0	0	0	33	3.57875	0.10844697	9.98475	3.305040186	141	4.272727273
2102	1138	FEMALE	1961	SOUTH MIDLAND	2	FEMALE+MALE	22	104.497125	108.2095	so he *laughter* he *laughter*-does all kinds of strange things like that	0	0	0	0	0	0	0	0	0	0	0	0	0	0	0	0	0	0	0	0	0	0	13	1.177875	0.090605769	3.712375	3.501801407	57	4.384615385
2102	1138	FEMALE	1961	SOUTH MIDLAND	2	FEMALE+MALE	25	112.541875	120.107125	*laughter* see what we can come up with do you like the uh news shows Twenty Twenty and- Sixty Minutes those kind of things	0	0	0	0	0	0	0	0	0	0	0	0	0	0	0	0	0	0	0	0	0	1	25	1.7	0.068	7.56525	3.304583457	97	3.88
2102	1138	FEMALE	1961	SOUTH MIDLAND	2	FEMALE+MALE	29	132.853375	135.753	some of the little things yeah	0	0	0	0	0	0	0	0	0	0	0	0	0	0	0	0	0	0	0	0	0	0	6	0.948	0.158	2.899625	2.06923309	25	4.166666667
2102	1138	FEMALE	1961	SOUTH MIDLAND	2	FEMALE+MALE	3	6.163	9.563125	and i would vocalized-noise like that i i like the adventure of it	0	0	1	0	0	0	0	0	0	0	0	0	0	0	0	0	0	0	0	0	1	0	14	1.006	0.071857143	3.400125	4.11749568	53	3.785714286
2102	1138	FEMALE	1961	SOUTH MIDLAND	2	FEMALE+MALE	35	152.73125	161.97475	i guess i haven't ever had any trouble with that i have more or less i have my favorite shows and i usually make time in my day or my week you know to watch those	0	0	3	0	1	0	0	0	0	2	0	0	1	0	0	0	0	0	0	0	7	0	37	2.8915	0.078148649	9.2435	4.002812787	126	3.405405405
2102	1138	FEMALE	1961	SOUTH MIDLAND	2	FEMALE+MALE	36	161.97475	166.781375	but for the most part i try i have small kids and i try and keep it on just	1	0	0	0	0	0	0	0	0	1	0	0	0	0	0	0	1	0	0	0	3	0	19	2.258625	0.118875	4.806625	3.952877539	57	3
2102	1138	FEMALE	1961	SOUTH MIDLAND	2	FEMALE+MALE	37	166.781375	170.2	a minimum amount of time really when they're up	0	0	0	0	0	0	0	0	0	0	0	0	0	0	0	0	0	0	0	0	0	0	10	1.395625	0.1395625	3.418625	2.925152656	38	3.8
2102	1138	FEMALE	1961	SOUTH MIDLAND	2	FEMALE+MALE	38	170.2	176.227375	because they're i guess that that that falls in and one of my other favorite shows is Sesame Street because of the kids	0	0	1	0	1	0	0	0	0	0	0	0	0	0	0	0	0	0	0	0	2	0	24	1.926375	0.080265625	6.027375	3.981832887	96	4
2102	1138	FEMALE	1961	SOUTH MIDLAND	2	FEMALE+MALE	39	176.227375	178.089625	i like that real well	0	0	0	0	0	0	0	0	0	0	0	0	0	0	0	0	0	0	0	0	0	0	5	0.641625	0.128325	1.86225	2.684924151	17	3.4
2102	1138	FEMALE	1961	SOUTH MIDLAND	2	FEMALE+MALE	4	9.563125	16.891875	and the idea that that we would survive long enough to get to that point and be able to do these fantastic things in space	0	0	0	0	0	0	0	0	0	0	1	0	0	0	0	0	0	0	0	0	1	0	25	1.88	0.0752	7.32875	3.411222923	98	3.92
2102	1138	FEMALE	1961	SOUTH MIDLAND	2	FEMALE+MALE	41	183.732375	186.782	uh-huh i don't think they have that on anymore	1	0	0	0	1	0	0	0	0	0	0	0	0	0	0	0	0	0	0	0	2	0	11	0.899	0.081727273	3.049625	3.607000861	36	3.272727273
2102	1138	FEMALE	1961	SOUTH MIDLAND	2	FEMALE+MALE	42	186.782	199.105625	i haven't seen the Electric Company in a long time i i remember it when i was younger of you know catching it on PBS but uh i don't think they show it must be in maybe it's in if it was in repeats but they're not making new ones	0	0	0	0	1	0	0	0	0	0	0	0	2	0	0	0	0	0	0	0	3	1	54	3.657	0.067722222	12.323625	4.381827587	175	3.240740741
2102	1138	FEMALE	1961	SOUTH MIDLAND	2	FEMALE+MALE	43	199.105625	203.583625	i haven't seen it in a long time but Sesame Street is still really good	0	0	0	0	0	0	0	0	0	0	0	0	1	0	0	0	0	0	0	0	1	0	16	1.844	0.11525	4.478	3.573023671	56	3.5
2102	1138	FEMALE	1961	SOUTH MIDLAND	2	FEMALE+MALE	45	205.70225	211.709	yes yeah they still show Mister Rogers i don't think he's making new ones but they repeat all the old ones	0	0	0	0	1	0	0	0	0	0	0	0	0	0	0	0	0	0	0	0	1	0	23	1.938	0.08426087	6.00675	3.829025679	84	3.652173913
2102	1138	FEMALE	1961	SOUTH MIDLAND	2	FEMALE+MALE	46	211.709	219.08125	so that's still a real good show too i that one tends to come on earlier in the day than i want to turn the TV *laughter*-on	1	0	0	0	0	0	0	0	0	0	0	0	0	0	0	0	0	0	0	0	1	0	29	3.32625	0.114698276	7.37225	3.933670182	94	3.24137931
2102	1138	FEMALE	1961	SOUTH MIDLAND	2	FEMALE+MALE	47	219.08125	230.1135	Sesame Street comes on from like nine to ten which is a good time and everybody is up and had breakfast and dressed and ready to go so it's the timing of of it is good besides the amount- what's on	0	0	0	0	0	0	0	0	0	0	0	0	0	1	0	0	0	0	0	0	1	0	43	4.25775	0.099017442	11.03225	3.897663668	154	3.581395349
2102	1138	FEMALE	1961	SOUTH MIDLAND	2	FEMALE+MALE	49	231.8835	234.050125	yes i have two little ones	0	0	0	0	0	0	0	0	0	1	0	0	0	0	0	0	0	0	0	0	1	0	6	1.266625	0.211104167	2.166625	2.769284025	21	3.5
2102	1138	FEMALE	1961	SOUTH MIDLAND	2	FEMALE+MALE	5	16.891875	27.519625	and then i like the they have a new one now the Star Trek the Next Generation which it's an all new cast but kind of the same idea going out to new places and and doing new things and	0	0	0	0	0	0	0	0	0	1	1	0	0	0	0	0	0	0	0	0	2	0	41	3.016625	0.07357622	10.62775	3.857825034	143	3.487804878
2102	1138	FEMALE	1961	SOUTH MIDLAND	2	FEMALE+MALE	52	239.359	244.646875	they come on both they come on like from nine to ten and then from uh five to six	0	0	0	0	0	0	0	0	0	0	0	0	0	0	0	0	0	0	0	0	0	1	19	2.128	0.112	5.287875	3.593125783	63	3.315789474
2102	1138	FEMALE	1961	SOUTH MIDLAND	2	FEMALE+MALE	54	246.19525	254.362125	over again which is also that's another thing *laughter*-that's *laughter* good about it when it comes on right in the dinner hour i feel- can feel like i can let them sit in front of the TV and watch	0	0	0	0	0	0	0	0	0	0	0	0	0	0	0	0	0	0	0	1	1	0	42	1.981125	0.047169643	8.166875	5.142725951	154	3.666666667
2102	1138	FEMALE	1961	SOUTH MIDLAND	2	FEMALE+MALE	55	254.362125	260.191875	and they're watching something worthwhile while i can make dinner and do things i need to do without them under foot	0	0	0	0	0	0	0	0	1	0	1	0	0	0	0	0	0	0	0	0	2	0	22	1.22175	0.055534091	5.82975	3.77374673	95	4.318181818
2102	1138	FEMALE	1961	SOUTH MIDLAND	2	FEMALE+MALE	59	268.346875	270.3155	uh it didn't hurt them any	0	0	0	0	0	0	0	0	0	0	0	0	0	0	0	0	0	0	0	0	0	1	7	0.6265	0.0895	1.968625	3.555781319	20	2.857142857
2102	1138	FEMALE	1961	SOUTH MIDLAND	2	FEMALE+MALE	6	27.519625	32.095875	finding out about different people and i've i've always liked that show probably the very best	0	0	0	0	0	0	0	0	0	0	0	0	0	0	0	0	0	0	0	0	0	0	18	1.559375	0.086631944	4.57625	3.933351543	77	4.277777778
2102	1138	FEMALE	1961	SOUTH MIDLAND	2	FEMALE+MALE	61	271.24475	277.5425	some shows are good for i think some shows some Star Trek i for the imagination of it all	0	0	1	0	1	0	0	0	0	0	0	0	0	0	0	0	0	0	0	0	2	0	19	3.29775	0.173565789	6.29775	3.016950498	71	3.736842105
2102	1138	FEMALE	1961	SOUTH MIDLAND	2	FEMALE+MALE	62	277.5425	290.04675	the idea i i think that's one of the things i like about Star Trek and is is the even in for kids watching it some of it can be a little violent sometimes and stuff i don't let my little ones watch it but the imagination of look what we can do	0	0	1	0	0	0	0	0	0	0	1	0	0	0	0	0	0	0	0	0	2	0	55	3.42825	0.062331818	12.50425	4.398504508	189	3.436363636
2102	1138	FEMALE	1961	SOUTH MIDLAND	2	FEMALE+MALE	63	290.04675	293.6005	you know in the future this is perhaps this will be possible	0	0	0	0	0	0	0	1	0	0	0	0	0	0	0	0	0	0	0	0	1	0	12	1.80775	0.150645833	3.55375	3.376714738	49	4.083333333
2102	1138	FEMALE	1961	SOUTH MIDLAND	2	FEMALE+MALE	66	297.30225	301.02975	okay well I think we've covered most of my favorite TV shows	0	0	1	0	1	0	0	0	0	0	0	0	0	0	0	0	0	0	0	0	2	0	13	0.97075	0.074673077	3.7275	3.48759222	48	3.692307692
2102	1138	FEMALE	1961	SOUTH MIDLAND	2	FEMALE+MALE	69	304.414125	307.47875	let's see how about uh Man From Uncle	0	0	0	0	0	0	0	0	0	0	0	0	0	0	0	0	0	0	0	0	0	1	9	0.67575	0.075083333	3.064625	2.936737774	29	3.222222222
2102	1138	FEMALE	1961	SOUTH MIDLAND	2	FEMALE+MALE	73	323.432375	327.01425	yeah they always have i've i've seen some of them on repeats	0	0	0	0	0	0	0	0	0	0	0	0	0	0	0	0	0	0	0	0	0	0	14	1.334625	0.095330357	3.581875	3.90856744	47	3.357142857
2102	1138	FEMALE	1961	SOUTH MIDLAND	2	FEMALE+MALE	74	327.01425	329.74	that uh they always had a good plot	0	0	0	0	0	0	0	0	0	0	0	0	0	0	0	0	0	0	0	0	0	1	8	1.496	0.187	2.72575	2.934972026	28	3.5
2102	1138	FEMALE	1961	SOUTH MIDLAND	2	FEMALE+MALE	75	329.74	334.472875	it kind of kept you guessing on on uh what was going to happen next *laughter*	0	0	0	0	0	0	0	0	0	0	0	0	0	0	0	0	0	0	0	0	0	1	16	1.801875	0.112617188	4.732875	3.380609038	61	3.8125
2102	1138	FEMALE	1961	SOUTH MIDLAND	2	FEMALE+MALE	76	334.472875	337.81925	how they're going get out of their latest scrape	0	0	1	0	0	0	0	1	0	0	0	0	0	0	0	0	0	0	0	0	2	0	10	1.958375	0.1958375	3.346375	2.988308244	39	3.9
2107	1053	FEMALE	1967	SOUTH MIDLAND	2	FEMALE+FEMALE	10	31.7635	44.8845	and it started raining and i was hysterical i was i mean you would have thought a child had died i called everyone i knew i had every friend i knew in the apartment searching for this cat and they laughed at me they thought that was so *laughter*-hysterical	0	0	0	0	2	1	0	0	0	0	0	0	0	1	0	0	0	0	0	0	4	0	50	1.8215	0.03643	13.121	3.810685161	206	4.12
2107	1053	FEMALE	1967	SOUTH MIDLAND	2	FEMALE+FEMALE	15	59.11425	64.49925	*laughter*-right the cat was here first so *laughter* i know it's hard	0	0	0	0	1	0	0	0	0	0	0	0	0	0	0	0	0	0	0	0	1	0	15	0.262	0.017466667	5.385	2.78551532	53	3.533333333
2107	1053	FEMALE	1967	SOUTH MIDLAND	2	FEMALE+FEMALE	18	73.70475	81.0355	*laughter* that's sweet i have the two the other two cats i have are outdoor cats	0	0	0	0	0	0	0	0	0	2	1	0	0	0	0	0	0	0	0	0	3	0	18	1.706	0.094777778	7.33075	2.455410429	63	3.5
2107	1053	FEMALE	1967	SOUTH MIDLAND	2	FEMALE+FEMALE	19	81.0355	95.442625	and they didn't used to be actually but they got kind of wild and weren't doing very well *laughter*-inside so i put them outside once i got a house and they're doing great out there they love it but the other one the first one i got he doesn't want anything to do with outside unless you're there	0	0	0	0	0	0	0	0	0	0	1	1	0	0	0	0	0	0	0	0	2	0	64	2.656	0.0415	14.407125	4.442246458	232	3.625
2107	1053	FEMALE	1967	SOUTH MIDLAND	2	FEMALE+FEMALE	20	95.442625	99.724375	other than that he gets scared to death if you shut that door he goes into hiding	0	0	0	0	0	0	0	0	0	0	0	0	0	0	0	0	0	0	0	0	0	0	17	0.428	0.025176471	4.28175	3.97033923	65	3.823529412
2107	1053	FEMALE	1967	SOUTH MIDLAND	2	FEMALE+FEMALE	21	99.724375	104.6505	*laughter* I think it's from the time he jumped off the *laughter*-balcony and lord knows what happened to him	0	0	0	0	1	0	0	0	0	0	0	0	0	0	0	0	0	0	0	0	1	0	22	0.4315	0.019613636	4.926125	4.465984927	86	3.909090909
2107	1053	FEMALE	1967	SOUTH MIDLAND	2	FEMALE+FEMALE	22	104.6505	109.129125	*laughter*-but *laughter*-he's probably been through all kinds of nightmares	0	0	0	0	0	0	0	0	0	0	0	0	0	0	0	0	0	0	0	0	0	0	13	0.8325	0.064038462	4.478625	2.902676603	61	4.692307692
2107	1053	FEMALE	1967	SOUTH MIDLAND	2	FEMALE+FEMALE	3	1.03425	2.297	you said you have four cats	0	0	0	0	1	0	0	0	0	1	0	0	0	0	0	0	0	0	0	0	2	0	6	0.14075	0.023458333	1.26275	4.75153435	22	3.666666667
2107	1053	FEMALE	1967	SOUTH MIDLAND	2	FEMALE+FEMALE	34	133.960125	139.121375	i wonder how many of his lives he *laughter*-missed when that happened	0	0	1	0	0	0	0	0	0	0	1	0	0	0	0	0	0	0	0	0	2	0	13	0.372	0.028615385	5.16125	2.518769678	56	4.307692308
2107	1053	FEMALE	1967	SOUTH MIDLAND	2	FEMALE+FEMALE	36	141.980875	145.22775	oh oh i can imagine what did he shoot him with	0	0	0	0	0	0	0	0	0	0	0	0	0	0	0	0	0	0	0	0	0	0	11	0.308	0.028	3.246875	3.387872955	36	3.272727273
2107	1053	FEMALE	1967	SOUTH MIDLAND	2	FEMALE+FEMALE	46	171.114125	177.02225	i imagine they usually are after something like that happens to them it just seems to mellow them or something	0	0	0	0	1	0	0	0	0	0	0	0	0	0	0	0	0	0	0	0	1	0	20	1.62525	0.0812625	5.908125	3.38516873	91	4.55
2107	1053	FEMALE	1967	SOUTH MIDLAND	2	FEMALE+FEMALE	50	186.85675	197.304625	oh yeah i kept- i keep talking about getting rid of my outdoor cats because i feel like i don't i can't take care of them as well because they're outside and it worries me that one day one of them won't come back and	0	0	1	0	1	0	0	1	0	0	0	0	1	0	0	0	0	0	0	0	4	0	49	1.977625	0.040359694	10.447875	4.689948913	167	3.408163265
2107	1053	FEMALE	1967	SOUTH MIDLAND	2	FEMALE+FEMALE	51	197.304625	209.36725	i feel like they need a big home a nice place where someone can have the time to play with them and things but i can't give them up i just i go hysterical when they don't come home *laughter* oh just-	1	0	0	0	0	0	0	0	0	0	0	0	0	1	0	0	0	0	0	0	2	0	44	2.984375	0.067826705	12.062625	3.647630595	154	3.5
2107	1053	FEMALE	1967	SOUTH MIDLAND	2	FEMALE+FEMALE	52	209.36725	216.47525	oh yeah and every time you see one hit on the side of the road you say is that my cat and you go crazy thinking it might be yours	0	0	1	0	1	0	0	0	0	0	0	0	0	0	0	1	0	0	0	0	3	0	30	0.70225	0.023408333	7.108	4.220596511	100	3.333333333
2107	1053	FEMALE	1967	SOUTH MIDLAND	2	FEMALE+FEMALE	60	237.310625	250.99875	*laughter* well it's here now we have to keep it yeah my my first one that i got i had just moved away from home and got my own apartment and it took me about two weeks to realize that was real lonely *laughter* so i found this one	0	0	3	0	1	0	0	0	1	0	1	0	0	0	0	0	0	0	0	0	6	0	51	2.04375	0.040073529	13.688125	3.725857267	178	3.490196078
2107	1053	FEMALE	1967	SOUTH MIDLAND	2	FEMALE+FEMALE	61	250.99875	264.6525	in a actually it was on a sign at Taco Bell drive-thru that said free kittens and i thought well that's interesting i'll call them and he was the only one left and his mother had been killed coming back across the road to make sure she'd gotten all her kittens	0	0	2	0	0	0	0	1	0	0	0	0	0	0	0	2	0	0	0	1	6	0	55	1.60975	0.029268182	13.65375	4.028197382	206	3.745454545
2107	1053	FEMALE	1967	SOUTH MIDLAND	2	FEMALE+FEMALE	62	264.6525	278.507625	and he was the last one she carried across you know the whole big sad story so of course i had to take him i felt so sorry for him *laughter*-after *laughter*-that and he is uh you can tell he was weaned too young because he'll nurse on your ears and your fingers	0	0	2	0	1	0	0	1	0	0	1	0	0	0	0	0	0	0	0	0	5	1	56	1.435	0.025625	13.855125	4.041825678	204	3.642857143
2107	1053	FEMALE	1967	SOUTH MIDLAND	2	FEMALE+FEMALE	8	11.713125	18.16625	i haven't had my oldest one quite nine years i've had him probably five years yeah	0	0	1	0	0	0	0	0	0	0	0	0	1	0	0	0	0	0	0	0	2	0	18	1.062	0.059	6.453125	2.789346247	65	3.611111111
2107	1053	FEMALE	1967	SOUTH MIDLAND	2	FEMALE+FEMALE	9	18.16625	31.7635	oh yes i love my cats i lost one one time uh the first one i got he jumped off the balcony actually of a second story apartment and he'd never been outside like you know by himself outside	0	0	1	0	0	0	0	0	0	1	0	0	0	0	0	0	0	0	0	0	2	1	40	1.988	0.0497	13.59725	2.941771314	149	3.725
2107	1135	FEMALE	1963	SOUTH MIDLAND	2	FEMALE+FEMALE	21	44.501	56.400625	oh no i understand we have uh we've gone through the same thing with ours we've cut you know they've been ill i mean i take off work to take care of my cats you know the- my boss thinks i'm absolutely crazy	1	0	2	0	2	0	0	0	0	1	0	0	0	0	0	0	0	0	0	0	6	1	47	1.132	0.024085106	11.899625	3.949704297	159	3.382978723
2107	1135	FEMALE	1963	SOUTH MIDLAND	2	FEMALE+FEMALE	22	56.400625	62.4575	and then we had a baby and its like all right who comes first the cat or the baby *laughter*	0	0	1	0	0	0	0	0	0	0	0	0	0	0	0	0	0	0	0	0	1	0	20	0.1605	0.008025	6.056875	3.302032814	71	3.55
2107	1135	FEMALE	1963	SOUTH MIDLAND	2	FEMALE+FEMALE	23	62.4575	75.538375	and and then when we go to sleep at night you know it's like uh my husband and i have to try to get any space on the bed because we have all four of them up there with us it's like all right whose corners is this one *laughter*	0	0	2	0	0	0	0	0	1	0	0	0	0	0	1	0	1	0	0	0	5	1	52	0.644875	0.012401442	13.080875	3.975269238	174	3.346153846
2107	1135	FEMALE	1963	SOUTH MIDLAND	2	FEMALE+FEMALE	3	2.21925	3.9475	yes i have four cats	0	0	0	0	0	0	0	0	0	1	0	0	0	0	0	0	0	0	0	0	1	0	5	0.35	0.07	1.72825	2.893099957	16	3.2
2107	1135	FEMALE	1963	SOUTH MIDLAND	2	FEMALE+FEMALE	31	102.206625	104.558625	yes uh-huh that's it	0	0	0	0	0	0	0	0	0	0	0	0	0	0	0	0	0	0	0	0	0	0	6	0.339625	0.056604167	2.352	2.551020408	15	2.5
2107	1135	FEMALE	1963	SOUTH MIDLAND	2	FEMALE+FEMALE	34	108.1925	110.99275	*laughter*-right traumatized for life here *laughter*	0	0	0	0	0	0	0	0	0	0	0	0	0	0	0	0	0	0	0	0	0	0	8	0.05575	0.00696875	2.80025	2.856887778	43	5.375
2107	1135	FEMALE	1963	SOUTH MIDLAND	2	FEMALE+FEMALE	35	110.99275	120.298625	oh yeah we've all four of ours are house cats we started out with two with two outdoor cats but our neighbor decided he didn't like cats and shot one of them	0	0	1	0	0	0	0	0	0	0	0	0	0	0	0	0	0	0	0	0	1	0	34	2.05625	0.060477941	9.305875	3.653605921	124	3.647058824
2107	1135	FEMALE	1963	SOUTH MIDLAND	2	FEMALE+FEMALE	36	120.298625	133.148875	oh well he lived through it oh i couldn't believe it we went through like twenty two hundred dollars worth of vet bills the the cat almost died and but he turned out to be such a wonderful cat oh he loves life now	0	0	0	0	1	0	0	0	0	0	0	0	0	0	0	0	0	0	0	0	1	0	45	1.388	0.030844444	12.85025	3.501877395	169	3.755555556
2107	1135	FEMALE	1963	SOUTH MIDLAND	2	FEMALE+FEMALE	39	136.97225	143.5805	i know we wondered about that but uh oh that was a traumatic experience for us too	0	0	0	0	1	0	0	0	0	0	0	0	0	0	0	0	0	0	0	0	1	1	17	0.832	0.048941176	6.60825	2.572541898	66	3.882352941
2107	1135	FEMALE	1963	SOUTH MIDLAND	2	FEMALE+FEMALE	4	3.9475	10.916375	about- well they range from let's see about a year and a half to nine years old	0	0	0	0	0	0	0	0	0	0	0	0	0	0	0	0	0	0	0	0	0	0	18	1.692	0.094	6.968875	2.582913311	61	3.388888889
2107	1135	FEMALE	1963	SOUTH MIDLAND	2	FEMALE+FEMALE	41	144.76325	150.189625	uh well uh from what we can tell it was a pellet gun and then he started chasing him with a bull whip	0	0	0	0	0	1	0	0	0	0	0	0	0	0	0	0	0	0	0	0	1	2	23	0.65	0.02826087	5.426375	4.238557048	79	3.434782609
2107	1135	FEMALE	1963	SOUTH MIDLAND	2	FEMALE+FEMALE	42	150.189625	161.104875	oh yes it was absolutely nuts uh but uh luckily enough you know we found the cat in time and uh rushed him to the vet and it took us about six weeks	0	0	0	0	0	0	0	0	0	0	0	0	0	0	0	0	0	0	0	0	0	3	33	1.985875	0.06017803	10.91525	3.023293099	116	3.515151515
2107	1135	FEMALE	1963	SOUTH MIDLAND	2	FEMALE+FEMALE	43	161.104875	163.93875	of in and out of the vet and surgery	0	0	0	0	0	0	0	0	0	0	0	0	0	0	0	0	0	0	0	0	0	0	9	1.205875	0.133986111	2.833875	3.175863438	28	3.111111111
2107	1135	FEMALE	1963	SOUTH MIDLAND	2	FEMALE+FEMALE	44	163.93875	167.821625	and today- i mean he started off as a stray and then we did all this for him	0	0	0	0	0	0	0	0	0	0	0	0	0	0	0	0	0	0	0	0	0	0	18	0.724875	0.040270833	3.882875	4.63574027	58	3.222222222
2107	1135	FEMALE	1963	SOUTH MIDLAND	2	FEMALE+FEMALE	46	169.360875	171.663625	but oh they he's been a wonderful cat	0	0	0	0	0	0	0	0	0	0	0	0	0	0	0	0	0	0	0	0	0	0	9	0.19	0.021111111	2.30275	3.908370427	29	3.222222222
2107	1135	FEMALE	1963	SOUTH MIDLAND	2	FEMALE+FEMALE	49	177.36375	181.427625	but uh we wouldn't have- we wouldn't have them_1 i mean	0	0	0	0	0	0	0	0	0	0	0	0	2	0	0	0	0	0	0	0	2	1	13	1.713875	0.131836538	4.063875	3.19891729	42	3.230769231
2107	1135	FEMALE	1963	SOUTH MIDLAND	2	FEMALE+FEMALE	50	181.427625	187.3275	vocalized-noise i don't see us without pets without cats there's just uh there's this they just fill this void	0	0	0	0	0	0	0	0	0	0	0	0	0	0	0	0	0	0	0	0	0	1	23	1.937875	0.084255435	5.899875	3.898387678	88	3.826086957
2107	1135	FEMALE	1963	SOUTH MIDLAND	2	FEMALE+FEMALE	62	215.389875	223.29975	uh right well i didn't realize my husband was such a sucker for animals until i brought one home one night we we- i had one that had	0	0	1	0	0	0	0	0	0	0	1	0	0	0	0	0	0	0	0	0	2	1	29	2.05675	0.070922414	7.909875	3.666303197	103	3.551724138
2107	1135	FEMALE	1963	SOUTH MIDLAND	2	FEMALE+FEMALE	63	223.29975	232.76	we had we had to put to sleep he got so sick and uh well i fell in love with this uh it's a Chinchilla Persian and uh brought him home and	0	0	0	0	0	0	0	0	0	0	0	0	0	0	0	0	0	0	0	0	0	3	33	2.14625	0.065037879	9.46025	3.488279908	106	3.212121212
2107	1135	FEMALE	1963	SOUTH MIDLAND	2	FEMALE+FEMALE	64	232.76	239.0015	oh my husband just died *laughter* it was like we can't take it back you've got we've got to keep it now	1	0	1	0	0	0	0	0	2	0	0	0	0	0	0	0	0	0	0	0	4	0	25	0.183	0.00732	6.2415	4.005447408	78	3.12
2107	1135	FEMALE	1963	SOUTH MIDLAND	2	FEMALE+FEMALE	7	16.19775	18.697375	oh okay vocalized-noise get so attached to them	0	0	0	0	0	0	0	0	0	0	0	0	0	0	0	0	0	0	0	0	0	0	9	0.302	0.033555556	2.499625	3.600540081	39	4.333333333
2111	1055	FEMALE	1965	SOUTH MIDLAND	2	FEMALE+FEMALE	11	41.352625	49.05725	yeah there's there's been no emphasis on recycling at all in San Antonio i used to work for the power company here and there was discussion	0	0	0	0	0	0	0	0	0	0	0	1	0	0	0	0	0	0	0	0	1	0	28	2.684625	0.095879464	7.704625	3.634180768	112	4
2111	1055	FEMALE	1965	SOUTH MIDLAND	2	FEMALE+FEMALE	12	49.05725	53.541125	for a while about uh building a garbage burning	0	0	0	0	0	0	0	0	0	0	0	0	0	0	0	0	0	0	0	0	0	1	9	1.679875	0.186652778	4.483875	2.00719244	39	4.333333333
2111	1055	FEMALE	1965	SOUTH MIDLAND	2	FEMALE+FEMALE	13	53.541125	59.470125	uh electric generation plant but it just wasn't cost effective at the time	0	0	0	0	0	0	0	0	0	0	0	0	0	0	0	0	0	0	0	0	0	1	14	2.881	0.205785714	5.929	2.361275089	61	4.357142857
2111	1055	FEMALE	1965	SOUTH MIDLAND	2	FEMALE+FEMALE	14	59.470125	66.116875	and there's there's a little recycling trucks and things throughout the city but there isn't any um *noise*	0	0	0	0	0	0	0	0	0	0	0	1	1	0	0	0	0	0	1	0	3	1	21	3.18875	0.151845238	6.64675	3.159438823	85	4.047619048
2111	1055	FEMALE	1965	SOUTH MIDLAND	2	FEMALE+FEMALE	15	66.116875	74.826	advertising campaign there's just not any push to recycle i recycle my newspapers and uh aluminum- my aluminum stuff	0	0	2	0	0	0	0	0	0	0	0	1	1	0	0	0	0	0	0	0	4	1	20	2.533125	0.12665625	8.709125	2.29644195	96	4.8
2111	1055	FEMALE	1965	SOUTH MIDLAND	2	FEMALE+FEMALE	17	76.157625	80.671625	they make it as hard as possible it's just not very convenient to do	0	0	0	0	0	0	0	0	0	0	0	0	0	0	0	0	0	0	0	0	0	0	15	1.231375	0.082091667	4.514	3.322995126	54	3.6
2111	1055	FEMALE	1965	SOUTH MIDLAND	2	FEMALE+FEMALE	2	0.6415	5.611875	our community doesn't really have any organized recycling drive	0	0	1	0	0	0	0	0	0	1	0	1	0	0	0	0	0	0	0	0	3	0	11	1.564375	0.142215909	4.970375	2.213112693	54	4.909090909
2111	1055	FEMALE	1965	SOUTH MIDLAND	2	FEMALE+FEMALE	35	156.99175	161.16075	yeah where i work now we recycle all the computer paper	0	0	0	0	0	0	0	0	0	0	0	0	0	0	0	0	0	0	0	0	0	0	11	1.403	0.127545455	4.169	2.638522427	45	4.090909091
2111	1055	FEMALE	1965	SOUTH MIDLAND	2	FEMALE+FEMALE	36	161.16075	163.70475	but that's about the extent of it	0	0	1	0	0	0	0	0	0	0	0	0	0	0	0	0	0	0	0	0	1	0	8	1.252	0.1565	2.544	3.144654088	26	3.25
2111	1055	FEMALE	1965	SOUTH MIDLAND	2	FEMALE+FEMALE	4	6.7	8.558625	i live in San Antonio	0	0	0	0	0	0	0	0	0	0	0	0	0	0	0	0	0	0	0	0	0	0	5	0.35	0.07	1.858625	2.690160737	17	3.4
2111	1055	FEMALE	1965	SOUTH MIDLAND	2	FEMALE+FEMALE	40	169.465	179.54575	and i'm sure that the uh driving factor for recycling the computer paper is that we get paid to do so vocalized-noise we sell the paper back to	0	0	0	0	2	0	0	0	0	0	0	0	0	0	0	0	0	0	0	0	2	1	30	3.27475	0.109158333	10.08075	2.97596905	114	3.8
2111	1055	FEMALE	1965	SOUTH MIDLAND	2	FEMALE+FEMALE	41	179.54575	183.778375	the uh to a paper manufacturing company	0	0	0	0	0	0	0	0	0	0	0	0	0	0	0	0	0	0	0	0	0	1	7	2.64725	0.378178571	4.232625	1.653820029	33	4.714285714
2111	1055	FEMALE	1965	SOUTH MIDLAND	2	FEMALE+FEMALE	43	185.2105	192.9065	well it it defrays the cost of buying the paper I think i not by much but it does defray it some	0	0	0	0	0	0	0	0	0	0	0	0	0	0	0	0	0	0	0	0	0	0	22	1.7645	0.080204545	7.696	2.858627859	75	3.409090909
2111	1055	FEMALE	1965	SOUTH MIDLAND	2	FEMALE+FEMALE	44	192.9065	198.7185	enough to make it worth our while to have several bins throughout the building	0	0	1	0	0	0	0	0	0	0	0	0	0	0	0	0	0	0	0	0	1	0	14	2.4395	0.17425	5.812	2.40880936	65	4.642857143
2111	1055	FEMALE	1965	SOUTH MIDLAND	2	FEMALE+FEMALE	52	236.88675	238.73225	well the last time uh	0	0	0	0	0	0	0	0	0	0	0	0	0	0	0	0	0	0	0	0	0	1	5	0.8175	0.1635	1.8455	2.709292875	17	3.4
2111	1055	FEMALE	1965	SOUTH MIDLAND	2	FEMALE+FEMALE	53	238.73225	250.723	someone moved offices in my building and uh the uh properties people came in with all with the good cardboard boxes not the cheap ones of course and packed everything up and moved them and left them lying around	1	0	1	0	0	0	0	0	0	0	1	0	0	1	0	0	0	0	0	0	4	2	40	2.99875	0.07496875	11.99075	3.33590476	173	4.325
2111	1055	FEMALE	1965	SOUTH MIDLAND	2	FEMALE+FEMALE	54	250.723	257.454125	i- i took several home because i'm moving pretty soon and they're good boxes and they were just going to throw them away	1	0	0	0	0	0	0	0	0	0	0	0	0	0	0	0	0	0	0	0	1	0	25	1.233125	0.049325	6.731125	3.714089398	95	3.8
2111	1055	FEMALE	1965	SOUTH MIDLAND	2	FEMALE+FEMALE	60	263.634875	266.67175	right and and these boxes are you can unfold them	0	0	0	0	0	0	0	0	0	0	0	0	0	0	0	0	0	0	0	0	0	0	10	0.426875	0.0426875	3.036875	3.292858613	40	4
2111	1055	FEMALE	1965	SOUTH MIDLAND	2	FEMALE+FEMALE	61	266.67175	270.140125	so you know there they don't take up much storage space	1	0	0	0	1	0	0	0	0	0	0	0	0	0	0	0	0	0	0	0	2	0	12	1.162375	0.096864583	3.468375	3.459833496	44	3.666666667
2111	1055	FEMALE	1965	SOUTH MIDLAND	2	FEMALE+FEMALE	63	272.3775	279.784	yeah yeah i- i felt a little guilty about taking the boxes for about two seconds until i realized they would be thrown away so	0	0	0	0	1	0	0	0	0	0	0	0	0	0	0	0	0	0	0	0	1	0	25	1.006	0.04024	7.4065	3.375413488	101	4.04
2111	1106	FEMALE	1964	SOUTH MIDLAND	2	FEMALE+FEMALE	10	30.648125	34.339375	they're testing that so they're really not full	0	0	0	0	0	0	0	0	0	0	0	0	0	0	0	0	0	0	0	0	0	0	10	1.478375	0.1478375	3.69125	2.70910938	38	3.8
2111	1106	FEMALE	1964	SOUTH MIDLAND	2	FEMALE+FEMALE	11	34.339375	38.67675	full force into it but they're trying so we're attempting it	0	0	0	0	0	0	0	0	0	0	0	0	0	0	0	0	0	0	0	0	0	0	13	1.829375	0.140721154	4.337375	2.99720453	48	3.692307692
2111	1106	FEMALE	1964	SOUTH MIDLAND	2	FEMALE+FEMALE	12	38.67675	40.676	but i wish we could do more	0	0	0	0	1	0	0	0	0	0	0	0	0	0	0	0	0	0	0	0	1	0	7	0.92525	0.132178571	1.99925	3.501312992	21	3
2111	1106	FEMALE	1964	SOUTH MIDLAND	2	FEMALE+FEMALE	20	73.226375	75.158625	right that's what i do	0	0	0	0	0	0	0	0	0	0	0	0	0	0	0	0	0	0	0	0	0	0	6	0.947625	0.1579375	1.93225	3.105188252	17	2.833333333
2111	1106	FEMALE	1964	SOUTH MIDLAND	2	FEMALE+FEMALE	23	79.26425	83.491625	right where they put the centers and stuff like that	0	0	0	0	0	0	0	0	0	0	0	0	0	0	0	0	0	0	0	0	0	0	10	1.768625	0.1768625	4.227375	2.365534167	43	4.3
2111	1106	FEMALE	1964	SOUTH MIDLAND	2	FEMALE+FEMALE	24	83.491625	91.306125	yeah uh well we have those um which I think is one of the best things is those cash for cans i don't know if you all have those around	0	0	0	0	1	0	0	0	0	2	0	0	0	0	0	0	0	0	0	0	3	2	31	2.5165	0.081177419	7.8145	3.966984452	104	3.35483871
2111	1106	FEMALE	1964	SOUTH MIDLAND	2	FEMALE+FEMALE	25	91.306125	96.055625	and i really like that because that makes it real convenient because_1 they're in almost every shopping center	0	0	0	0	0	0	0	0	0	0	0	0	0	0	0	0	0	0	0	0	0	0	19	1.4455	0.076078947	4.7495	4.000421097	92	4.842105263
2111	1106	FEMALE	1964	SOUTH MIDLAND	2	FEMALE+FEMALE	26	96.055625	100.293125	and you can just stop by now *noise* everything else like the trash- um	0	0	0	0	0	0	0	0	0	0	0	0	0	0	0	0	0	0	0	0	0	1	14	1.0895	0.077821429	4.2375	3.303834808	55	3.928571429
2111	1106	FEMALE	1964	SOUTH MIDLAND	2	FEMALE+FEMALE	28	102.32375	106.136	plastic and stuff you still have to go to the centers but	0	0	0	0	0	0	0	0	1	0	0	0	0	0	0	0	0	0	0	0	1	0	12	1.35625	0.113020833	3.81225	3.147747393	46	3.833333333
2111	1106	FEMALE	1964	SOUTH MIDLAND	2	FEMALE+FEMALE	29	106.136	111.119	but for aluminum that's real nice and i started doing that at work *noise* um i put out a	1	0	0	0	0	1	0	0	0	0	0	0	0	0	0	0	0	0	0	0	2	1	20	1.051	0.05255	4.983	4.013646398	68	3.4
2111	1106	FEMALE	1964	SOUTH MIDLAND	2	FEMALE+FEMALE	30	111.119	114.84	a trash can and you know for people to put their aluminum cans in	0	0	1	0	0	0	0	0	0	0	0	0	0	0	0	0	0	0	0	0	1	0	14	1.29	0.092142857	3.721	3.762429454	52	3.714285714
2111	1106	FEMALE	1964	SOUTH MIDLAND	2	FEMALE+FEMALE	31	114.84	118.96475	and that's really helped a lot i mean everybody's pitched in and	0	0	0	0	0	0	0	0	0	0	0	0	0	1	0	0	0	0	0	0	1	0	14	1.59	0.113571429	4.12475	3.3941451	51	3.642857143
2111	1106	FEMALE	1964	SOUTH MIDLAND	2	FEMALE+FEMALE	32	118.96475	125.516125	you know it doesn't bother them_1 to walk little bit farther put their aluminum in a can rather than just throwing it in their trash can	0	0	2	0	0	0	0	0	0	0	0	0	0	0	0	0	0	0	0	0	2	0	27	0.754	0.027925926	6.551375	4.121272252	110	4.074074074
2111	1106	FEMALE	1964	SOUTH MIDLAND	2	FEMALE+FEMALE	33	125.516125	133.76275	so i really really like that but people are really concerned it's just that sometimes it's not the right people	0	0	0	0	0	0	0	0	0	0	0	0	1	0	0	0	0	0	0	0	1	0	22	4.16575	0.189352273	8.246625	2.667758022	90	4.090909091
2111	1106	FEMALE	1964	SOUTH MIDLAND	2	FEMALE+FEMALE	34	133.76275	136.554125	which is really really sad	0	0	0	0	0	0	0	0	0	0	0	0	0	0	0	0	0	0	0	0	0	0	5	1.065375	0.213075	2.791375	1.79123192	22	4.4
2111	1106	FEMALE	1964	SOUTH MIDLAND	2	FEMALE+FEMALE	35	136.554125	140.536125	because_1 i wish we would do more *noise* at work we started	0	0	0	0	0	0	0	0	0	0	1	0	0	0	0	0	0	0	0	0	1	0	12	1.334	0.111166667	3.982	3.013561025	47	3.916666667
2111	1106	FEMALE	1964	SOUTH MIDLAND	2	FEMALE+FEMALE	37	142.009875	149.39625	all the recycling stuff they're really trying i think what started it at work was that planet earth thing that we had last year	0	0	0	0	1	0	0	0	0	0	1	0	0	0	0	0	0	0	0	0	2	0	25	3.008375	0.120335	7.386375	3.384610178	103	4.12
2111	1106	FEMALE	1964	SOUTH MIDLAND	2	FEMALE+FEMALE	38	149.39625	154.94575	and um that really started a lot of stuff off but	1	0	0	0	0	0	0	0	0	0	0	0	0	0	0	0	0	0	0	0	1	1	11	2.8435	0.2585	5.5495	1.982160555	39	3.545454545
2111	1106	FEMALE	1964	SOUTH MIDLAND	2	FEMALE+FEMALE	39	154.94575	157.38875	you know sometimes it dwindles down	0	0	0	0	0	0	0	0	0	0	0	0	0	0	0	0	0	0	0	0	0	0	6	1.221	0.2035	2.443	2.455996725	30	5
2111	1106	FEMALE	1964	SOUTH MIDLAND	2	FEMALE+FEMALE	43	163.392375	166.53525	well that's well at least you're trying something	0	0	0	0	0	0	0	0	0	0	0	0	0	0	0	0	0	0	0	0	0	0	10	1.170625	0.1170625	3.142875	3.181800103	40	4
2111	1106	FEMALE	1964	SOUTH MIDLAND	2	FEMALE+FEMALE	44	166.53525	169.770125	it's just yeah it would be nice if it could be more	0	0	0	0	0	0	0	0	0	0	0	0	0	0	0	0	0	0	0	0	0	0	13	1.013125	0.077932692	3.234875	4.018702423	39	3
2111	1106	FEMALE	1964	SOUTH MIDLAND	2	FEMALE+FEMALE	48	183.299375	185.474	well that's a neat idea	0	0	0	0	0	0	0	0	0	0	0	0	0	0	0	0	0	0	0	0	0	0	6	0.970625	0.161770833	2.174625	2.759096396	18	3
2111	1106	FEMALE	1964	SOUTH MIDLAND	2	FEMALE+FEMALE	5	9.60075	15.48525	well um i live in Garland and we're just beginning to	0	0	0	0	0	1	0	0	0	0	0	0	0	0	0	0	0	0	0	0	1	1	12	2.5965	0.216375	5.8845	2.039255672	42	3.5
2111	1106	FEMALE	1964	SOUTH MIDLAND	2	FEMALE+FEMALE	56	198.206875	201.909	well that's that's really good i mean at least they're trying	0	0	0	0	0	0	0	0	0	0	0	0	0	0	0	0	0	0	0	0	0	0	14	1.538	0.109857143	3.702125	3.781611912	48	3.428571429
2111	1106	FEMALE	1964	SOUTH MIDLAND	2	FEMALE+FEMALE	57	201.909	205.666625	yeah i know a lot of companies that waste so much that	0	0	0	0	0	0	0	0	0	0	0	0	0	0	0	0	0	0	0	1	1	0	12	1.667625	0.13896875	3.757625	3.193506537	43	3.583333333
2111	1106	FEMALE	1964	SOUTH MIDLAND	2	FEMALE+FEMALE	58	205.666625	209.928875	i'm even trying you know that was one thing we noticed *laughter*-last week that	0	0	0	0	0	0	0	0	0	0	2	0	0	0	0	0	0	0	0	0	2	0	16	1.22425	0.076515625	4.26225	3.753885858	63	3.9375
2111	1106	FEMALE	1964	SOUTH MIDLAND	2	FEMALE+FEMALE	59	209.928875	212.373625	we had some new people move into our building	0	0	1	0	0	0	0	0	0	0	0	0	0	0	0	0	0	0	0	0	1	0	9	1.02275	0.113638889	2.44475	3.681358012	37	4.111111111
2111	1106	FEMALE	1964	SOUTH MIDLAND	2	FEMALE+FEMALE	6	15.48525	20.521375	*noise* we we just built a real big recycling center *noise*	0	0	0	0	0	0	0	0	0	0	0	0	0	0	0	0	0	0	0	0	0	0	12	1.482125	0.123510417	5.036125	2.382784383	46	3.833333333
2111	1106	FEMALE	1964	SOUTH MIDLAND	2	FEMALE+FEMALE	60	212.373625	217.049625	and vocalized-noise you know the nice cardboard boxes that you move- packing boxes	0	0	0	0	0	0	0	0	0	0	1	0	0	0	0	0	0	0	0	0	1	0	14	1.361375	0.097241071	4.676	2.994011976	68	4.857142857
2111	1106	FEMALE	1964	SOUTH MIDLAND	2	FEMALE+FEMALE	61	217.049625	221.922375	and they were just used one time and thrown in the dumpster and i thought	0	0	0	0	0	0	0	0	0	0	0	0	0	0	0	1	0	0	0	0	1	0	15	2.423375	0.161558333	4.87275	3.078343851	59	3.933333333
2111	1106	FEMALE	1964	SOUTH MIDLAND	2	FEMALE+FEMALE	62	221.922375	229.89875	i don't *laughter*-understand *laughter*-this you know we're trying to cut cost and everything like that and and recycle and all that stuff and	0	0	0	0	0	0	0	0	0	0	0	0	0	0	0	0	0	0	0	0	0	0	27	2.156375	0.079865741	7.976375	3.384996317	113	4.185185185
2111	1106	FEMALE	1964	SOUTH MIDLAND	2	FEMALE+FEMALE	63	229.89875	236.50575	and here we are wasting and i don't understand sometimes the way the thinking the logic behind it	0	0	0	0	1	0	0	0	0	0	0	0	0	0	0	0	0	0	0	0	1	0	19	3.823	0.201210526	6.607	2.875737854	79	4.157894737
2111	1106	FEMALE	1964	SOUTH MIDLAND	2	FEMALE+FEMALE	68	253.813125	256.712	*laughter*-that's *laughter*-exactly what i did	0	0	0	0	0	0	0	0	0	0	0	0	0	0	0	0	0	0	0	0	0	0	9	0.142	0.015777778	2.898875	3.104652667	36	4
2111	1106	FEMALE	1964	SOUTH MIDLAND	2	FEMALE+FEMALE	69	256.712	265.110875	that's exactly what i did exactly because_1 i didn't want to waste that and it's hard enough to find good packing boxes *laughter*-though	0	0	0	0	0	0	0	0	0	0	0	0	0	0	0	0	0	0	0	0	0	0	27	1.706	0.063185185	8.398875	3.214716257	109	4.037037037
2111	1106	FEMALE	1964	SOUTH MIDLAND	2	FEMALE+FEMALE	7	20.521375	24.92025	that recycles everything imaginable but	0	0	0	0	0	0	0	0	0	0	0	0	0	0	0	0	0	0	0	1	1	0	6	1.848875	0.308145833	4.398875	1.36398511	35	5.833333333
2111	1106	FEMALE	1964	SOUTH MIDLAND	2	FEMALE+FEMALE	73	269.96075	273.45875	that's exactly right well that's very good *laughter*	0	0	0	0	0	0	0	0	0	0	0	0	0	0	0	0	0	0	0	0	0	0	10	1.486	0.1486	3.498	2.858776444	42	4.2
2111	1106	FEMALE	1964	SOUTH MIDLAND	2	FEMALE+FEMALE	8	24.92025	27.00075	as far as that um	0	0	0	0	0	0	0	0	0	0	0	0	0	0	0	0	0	0	0	0	0	1	5	1.0785	0.2157	2.0805	2.403268445	13	2.6
2111	1106	FEMALE	1964	SOUTH MIDLAND	2	FEMALE+FEMALE	9	27.00075	30.648125	trash pick up and stuff that a lot of the communities are doing	0	0	0	0	0	0	0	0	0	0	1	0	0	0	0	0	0	0	0	0	1	0	13	0.86625	0.066634615	3.647375	3.564207135	51	3.923076923
2123	1044	FEMALE	1962	SOUTH MIDLAND	1	FEMALE+MALE	10	31.016125	37.457375	oh yeah yeah then we go to someplace nicer quieter	0	0	0	2	0	0	0	0	0	0	0	0	0	0	0	0	0	0	0	0	2	0	10	1.574	0.1574	6.44125	1.552493693	41	4.1
2123	1044	FEMALE	1962	SOUTH MIDLAND	1	FEMALE+MALE	12	41.124875	48.6705	um-hum *noise* yeah there's uh Biraporetti's is one of our favorites it's real nice it's Italian	0	0	1	0	0	0	0	0	0	0	0	0	0	0	0	0	0	0	0	0	1	1	21	6.1795	0.294261905	7.545625	2.78306966	74	3.523809524
2123	1044	FEMALE	1962	SOUTH MIDLAND	1	FEMALE+MALE	13	48.6705	53.751875	it's nice and dark and quiet so it just kind of depends on the occasion	0	0	0	0	0	0	0	0	0	0	0	0	0	0	0	0	0	0	0	0	0	0	16	3.1725	0.19828125	5.081375	3.148754028	56	3.5
2123	1044	FEMALE	1962	SOUTH MIDLAND	1	FEMALE+MALE	14	53.751875	55.6295	what do you like to do	0	0	0	0	0	0	0	0	0	0	0	0	0	0	0	0	0	0	0	0	0	0	6	0.9545	0.159083333	1.877625	3.195526263	17	2.833333333
2123	1044	FEMALE	1962	SOUTH MIDLAND	1	FEMALE+MALE	16	59.661125	63.860625	*laughter* so that's just like everyday food for you huh	0	0	0	0	0	0	0	0	0	0	0	0	0	0	0	0	0	0	0	0	0	0	12	4.1995	0.349958333	4.1995	2.857483034	44	3.666666667
2123	1044	FEMALE	1962	SOUTH MIDLAND	1	FEMALE+MALE	22	81.25925	84.34125	yeah hers probably would be the best	0	0	0	0	0	0	0	0	0	0	0	0	0	0	0	0	0	0	0	0	0	0	7	0.318	0.045428571	3.082	2.271252433	30	4.285714286
2123	1044	FEMALE	1962	SOUTH MIDLAND	1	FEMALE+MALE	24	90.054125	97.479625	oh yeah thirty nine cents or whatever for those little tacos yeah my son likes those yeah	0	0	1	0	0	0	0	0	0	0	0	0	0	0	0	0	0	0	0	0	1	0	17	5.630875	0.331227941	7.4255	2.289408121	73	4.294117647
2123	1044	FEMALE	1962	SOUTH MIDLAND	1	FEMALE+MALE	3	4.757	11.63075	uh i don't know uh medium priced restaurants usually *noise* not anything too nice because_1 we have a four year old	0	0	0	0	0	0	0	0	0	1	0	0	0	0	0	0	0	0	0	0	1	2	22	5.69375	0.258806818	6.87375	3.200581924	93	4.227272727
2123	1044	FEMALE	1962	SOUTH MIDLAND	1	FEMALE+MALE	30	112.14575	118.538375	yeah and it tastes pretty much i mean i like the way it- it taste good and it's fast i like that too	0	0	0	0	0	0	0	0	0	0	0	0	0	0	0	0	0	0	0	0	0	0	24	5.375375	0.223973958	6.392625	3.754326274	76	3.166666667
2123	1044	FEMALE	1962	SOUTH MIDLAND	1	FEMALE+MALE	31	118.538375	123.053375	*noise* well i hate to cut this short but I think i better get back to work	0	0	0	0	1	1	0	0	0	0	0	0	0	0	0	0	0	0	0	0	2	0	18	1.104625	0.061368056	4.515	3.986710963	57	3.166666667
2123	1044	FEMALE	1962	SOUTH MIDLAND	1	FEMALE+MALE	32	123.053375	127.32525	so thanks for calling bye *noise*	0	0	0	0	0	0	0	0	0	0	0	0	0	0	0	0	0	0	0	0	0	0	6	1.002	0.167	4.271875	1.404535479	26	4.333333333
2123	1044	FEMALE	1962	SOUTH MIDLAND	1	FEMALE+MALE	4	11.63075	15.9705	so i usually like things that cater to children	0	0	0	0	0	0	0	0	0	0	0	0	0	0	0	0	0	0	0	1	1	0	9	2.50375	0.278194444	4.33975	2.07385218	39	4.333333333
2123	1044	FEMALE	1962	SOUTH MIDLAND	1	FEMALE+MALE	6	17.923625	24.46425	yeah and are loud so when he gets loud it's not too it doesn't bother the other people	0	0	0	0	0	0	0	0	0	0	0	0	1	0	0	0	0	0	0	0	1	0	20	1.63525	0.0817625	6.540625	3.057811753	67	3.35
2123	1044	FEMALE	1962	SOUTH MIDLAND	1	FEMALE+MALE	8	25.51875	28.93875	lots of fast food too i hate to admit it but	0	0	0	0	0	1	0	0	0	0	0	0	0	0	0	0	0	0	0	0	1	0	11	3.42	0.310909091	3.42	3.216374269	34	3.090909091
2131	1126	FEMALE	1963	SOUTH MIDLAND	2	FEMALE+MALE	1	0	2.595875	what are your music- music interests	0	0	1	0	0	0	0	0	0	0	0	0	0	0	0	0	0	0	0	0	1	0	6	1.108	0.184666667	2.595875	2.311359368	30	5
2131	1126	FEMALE	1963	SOUTH MIDLAND	2	FEMALE+MALE	11	48.99775	57.626375	we don't get channel two my our cable doesn't i wish we got that one *noise* it was it well we don't get channel two	0	0	2	0	1	0	0	0	0	0	0	0	0	0	0	0	0	0	0	0	3	0	28	1.3	0.046428571	8.628625	3.245012966	87	3.107142857
2131	1126	FEMALE	1963	SOUTH MIDLAND	2	FEMALE+MALE	16	66.637	78.613	now he he is a good- uh actually i did i played flute for almost ten years *noise* and and uh so i- i- i- i appreciate his too his his music- he he he's from Ireland isn't he	0	0	2	0	0	0	0	0	0	0	0	0	1	0	0	0	0	0	0	0	3	2	41	3.828	0.093365854	11.976	3.423513694	127	3.097560976
2131	1126	FEMALE	1963	SOUTH MIDLAND	2	FEMALE+MALE	24	100.6775	104.313875	yeah i he he is really good yeah i've i've	0	0	0	0	0	0	0	0	0	0	0	0	0	0	0	0	0	0	0	0	0	0	12	1.318375	0.109864583	3.636375	3.299989688	31	2.583333333
2131	1126	FEMALE	1963	SOUTH MIDLAND	2	FEMALE+MALE	25	104.313875	111.660125	i come from a musical background so uh um i've played flute- flute flute and piano so *noise* i- i- i have uh vocalized-noise	0	0	0	0	0	0	0	0	0	1	0	0	0	0	0	0	0	0	0	0	1	2	26	1.33025	0.051163462	7.34625	3.539220691	95	3.653846154
2131	1126	FEMALE	1963	SOUTH MIDLAND	2	FEMALE+MALE	26	111.660125	113.631625	a big appreciation for music	0	0	0	0	0	0	0	0	0	0	0	0	0	0	0	0	0	0	0	0	0	0	5	0.3215	0.0643	1.9715	2.536139995	24	4.8
2131	1126	FEMALE	1963	SOUTH MIDLAND	2	FEMALE+MALE	27	113.631625	124.987	*noise* up to a point i i'm getting now to the age where i don't like the new stuff that's coming and- much of the new stuff that's coming out *noise* husband says i'm getting old *laughter*	0	0	0	0	1	0	0	0	0	0	0	0	0	0	0	0	0	0	0	2	3	0	43	2.563375	0.059613372	11.355375	3.786752969	142	3.302325581
2131	1126	FEMALE	1963	SOUTH MIDLAND	2	FEMALE+MALE	3	5.401875	9.671125	*laughter* me too *laughter* oh	0	0	0	0	0	0	0	0	0	0	0	0	0	0	0	0	0	0	0	0	0	0	6	0.636	0.106	4.26925	1.405399075	23	3.833333333
2131	1126	FEMALE	1963	SOUTH MIDLAND	2	FEMALE+MALE	31	135.214625	138.59175	that- yeah that- that's nice to do that- that is	0	0	0	0	0	0	0	0	0	0	0	0	0	0	0	0	0	0	0	0	0	0	11	0.959125	0.087193182	3.377125	3.257208424	35	3.181818182
2131	1126	FEMALE	1963	SOUTH MIDLAND	2	FEMALE+MALE	32	138.59175	149.238625	i've got a i've got a two- i've got a two year old who's now getting *noise* i'm getting well- well versed in in kiddy music *laughter* *noise*	0	0	0	0	0	0	0	0	0	3	0	0	0	0	0	0	0	0	0	1	4	0	34	2.354875	0.069261029	10.646875	3.193425301	103	3.029411765
2131	1126	FEMALE	1963	SOUTH MIDLAND	2	FEMALE+MALE	36	157.39975	162.559	yeah *laughter* well i was one of the forced *laughter*-ones *laughter*	0	0	0	0	0	0	0	0	0	0	0	0	0	0	0	0	0	0	0	0	0	0	12	0.93725	0.078104167	5.15925	2.325919465	54	4.5
2131	1126	FEMALE	1963	SOUTH MIDLAND	2	FEMALE+MALE	38	168.63275	175.522625	oh i could never do that *laughter* i was never that brave but um *noise* yeah	0	0	0	0	0	0	0	0	0	0	0	0	0	0	0	0	0	0	0	0	0	1	16	2.009875	0.125617188	6.889875	2.322248227	59	3.6875
2131	1126	FEMALE	1963	SOUTH MIDLAND	2	FEMALE+MALE	40	180.275375	187.080125	yeah oh yeah i've i've done i've done that at church too haven't done that in a long time *noise*	0	0	0	0	0	0	0	0	0	0	0	0	1	0	0	0	0	0	0	0	1	0	24	1.86675	0.07778125	6.80475	3.526948088	72	3
2131	1126	FEMALE	1963	SOUTH MIDLAND	2	FEMALE+MALE	41	187.080125	189.4875	so let's see what	0	0	0	0	0	0	0	0	0	0	0	0	0	0	0	0	0	0	0	0	0	0	5	1.579375	0.315875	2.407375	2.076951036	13	2.6
2131	1126	FEMALE	1963	SOUTH MIDLAND	2	FEMALE+MALE	43	190.95675	193.990625	well what kind of music do you not like	0	0	0	0	0	0	0	0	0	0	0	0	0	0	0	0	0	0	0	0	0	0	9	1.293875	0.143763889	3.033875	2.966503234	31	3.444444444
2131	1126	FEMALE	1963	SOUTH MIDLAND	2	FEMALE+MALE	45	198.032375	205.46725	oh oh gosh- that's not music *laughter* that is not i don't know what that is but that's not *laughter*-music	0	0	0	0	0	0	0	0	0	0	0	0	2	0	0	0	0	0	0	0	2	0	24	1.294	0.053916667	7.434875	3.228030061	81	3.375
2131	1126	FEMALE	1963	SOUTH MIDLAND	2	FEMALE+MALE	47	207.329625	221.683125	well it's it's it's not it's not music it's just it's just uh uh beat- talking in a beat it is just it's not exciting at all it doesn't *noise* it doesn't give you relaxation you can't dance to it you can't do anything *laughter*-to *laughter*-it yeah	0	1	0	0	0	0	0	0	0	0	0	1	3	0	0	0	0	0	0	0	5	2	60	2.725375	0.045422917	14.3535	4.180165117	185	3.083333333
2131	1126	FEMALE	1963	SOUTH MIDLAND	2	FEMALE+MALE	5	10.780375	13.638125	yeah i did too and then	0	0	0	0	0	0	0	0	0	0	0	0	0	0	0	0	0	0	0	0	0	0	6	0.7	0.116666667	2.85775	2.099553845	18	3
2131	1126	FEMALE	1963	SOUTH MIDLAND	2	FEMALE+MALE	52	228.2455	233.927375	have you ever been to the to- to the Dallas Symphony have you is it are they good	0	0	0	0	0	0	0	0	0	0	0	0	0	0	0	0	0	0	0	0	0	0	18	1.8215	0.101194444	5.681875	3.16796832	63	3.5
2131	1126	FEMALE	1963	SOUTH MIDLAND	2	FEMALE+MALE	53	233.927375	237.08725	are they i- i have never i've never been	0	0	0	0	0	0	0	0	0	0	0	0	0	0	0	0	0	0	0	0	0	0	10	0.62625	0.062625	3.159875	3.164682147	30	3
2131	1126	FEMALE	1963	SOUTH MIDLAND	2	FEMALE+MALE	57	243.929	247.22625	i've i've heard i've heard that that is a really	0	0	0	0	2	0	0	0	0	0	0	0	0	0	0	0	0	0	0	0	2	0	13	0.87725	0.067480769	3.29725	3.942679506	36	2.769230769
2131	1126	FEMALE	1963	SOUTH MIDLAND	2	FEMALE+MALE	58	247.22625	250.91725	*noise* vocalized-noise i heard that was hard to get tickets to *noise*	0	0	0	0	1	0	0	0	0	0	0	0	0	0	0	0	0	0	0	0	1	0	14	1.411	0.100785714	3.691	3.793010024	55	3.928571429
2131	1126	FEMALE	1963	SOUTH MIDLAND	2	FEMALE+MALE	62	258.213875	261.4475	yeah *noise* yeah that was a real	0	0	0	0	0	0	0	0	0	0	0	0	0	0	0	0	0	0	0	0	0	0	7	1.843625	0.263375	3.233625	2.164753179	25	3.571428571
2131	1126	FEMALE	1963	SOUTH MIDLAND	2	FEMALE+MALE	64	262.46725	272.030875	was it i- i bet it was i bet i really bet it was *noise* is that the only uh musical do you go see musicals- musicals- a lot of musicals	0	0	0	0	0	0	0	0	0	0	0	0	0	0	0	0	0	0	0	0	0	1	31	1.828	0.058967742	9.563625	3.241448718	101	3.258064516
2131	1126	FEMALE	1963	SOUTH MIDLAND	2	FEMALE+MALE	67	276.358375	280.214125	that that would be that would be nice *laughter*	0	0	0	0	0	0	0	0	0	0	0	0	0	0	0	0	0	0	0	0	0	0	9	0.710625	0.078958333	3.85575	2.33417623	38	4.222222222
2131	1126	FEMALE	1963	SOUTH MIDLAND	2	FEMALE+MALE	69	284.906125	289.01375	was it i how how i can't i don't know what that's about	0	0	0	0	0	0	0	0	0	0	0	0	0	0	0	0	0	0	0	0	0	0	16	1.661625	0.103851563	4.107625	3.895194912	40	2.5
2131	1126	FEMALE	1963	SOUTH MIDLAND	2	FEMALE+MALE	7	16.593875	30.994625	*noise* yeah uh i'm pretty diversified too i- i don't i don't like acid rock either i've *noise* i grew up in a small town so uh the only *noise* we only had one radio station so it was country music but then uh when i	0	0	0	0	0	0	0	0	0	0	0	0	0	0	0	0	0	0	0	0	0	3	51	1.361125	0.026688725	14.40075	3.541482214	162	3.176470588
2131	1126	FEMALE	1963	SOUTH MIDLAND	2	FEMALE+MALE	73	306.43075	312.18	uh oh oh I think i know who you're talking- oh i know who you're talking talking about she's got black hair	0	0	0	0	1	0	0	0	0	1	0	0	0	0	0	0	0	0	0	0	2	1	25	1.19925	0.04797	5.74925	4.348393269	82	3.28
2131	1126	FEMALE	1963	SOUTH MIDLAND	2	FEMALE+MALE	74	312.18	321.806375	yeah okay i know who *laughter*- your *laughter*- talking about i can't think of her name *laughter*-either yeah that was- that was that was i remember that being uh here a few years ago *noise*	0	0	2	0	0	0	1	0	0	0	0	0	0	0	0	0	0	0	0	0	3	1	37	1.464375	0.039577703	9.626375	3.843606757	147	3.972972973
2131	1126	FEMALE	1963	SOUTH MIDLAND	2	FEMALE+MALE	75	321.806375	333.47775	*noise* oh oh the last country music *noise* my my parents still uh really like country music and they they like um they like the Oak Ridge Boys and the Stadler Brothers and	0	0	1	0	0	0	0	0	0	0	0	0	0	0	0	0	0	0	0	0	1	2	34	2.479375	0.072922794	11.671375	2.913110066	137	4.029411765
2131	1126	FEMALE	1963	SOUTH MIDLAND	2	FEMALE+MALE	76	333.47775	336.489625	and uh well my my my my parents	0	0	1	0	0	0	0	0	0	0	0	0	0	0	0	0	0	0	0	0	1	1	8	0.959875	0.119984375	3.011875	2.656152729	24	3
2131	1126	FEMALE	1963	SOUTH MIDLAND	2	FEMALE+MALE	77	336.489625	346.701375	yeah my- my husband likes uh country music real well and he he likes some of the new groups like Shenandoah and uh yeah he really likes Shenandoah	0	0	1	0	0	0	0	0	0	0	0	0	0	0	0	0	0	0	0	0	1	2	28	2.463375	0.087977679	10.21175	2.741939433	118	4.214285714
2131	1126	FEMALE	1963	SOUTH MIDLAND	2	FEMALE+MALE	78	346.701375	359.800375	yeah oh yeah Alabama- well yeah yeah Alabama I think they're- I think they're a bit too- over exposed *laughter* i get kind of tired- get tired- tired of every other song being Alabama on the radio *laughter*	0	0	0	0	2	0	0	0	0	0	0	0	0	0	0	0	0	0	0	0	2	0	40	1.61	0.04025	13.099	3.053668219	160	4
2131	1126	FEMALE	1963	SOUTH MIDLAND	2	FEMALE+MALE	80	360.99575	365.83725	oh i- i- i- i've never cared for Hank Williams Junior	0	0	0	0	0	0	0	0	0	0	0	0	0	0	0	0	0	0	0	0	0	0	12	0.53725	0.044770833	4.8415	2.478570691	39	3.25
2131	1126	FEMALE	1963	SOUTH MIDLAND	2	FEMALE+MALE	82	367.721625	380.712	i *laughter* oh we we watch those award shows too we like- we enjoyed watching the country and the Grammys and stuff but i just i just don't care for him i just never have i don't *noise*	0	0	0	0	0	0	0	0	0	0	0	0	0	0	0	0	0	0	0	0	0	0	40	2.247812	0.0561953	12.990375	3.079202871	143	3.575
2131	1126	FEMALE	1963	SOUTH MIDLAND	2	FEMALE+MALE	9	39.101125	43.99875	*noise* oh really you're older than i am *laughter* oh	0	0	0	0	0	0	0	0	0	0	0	0	0	0	0	0	0	0	0	0	0	0	12	0.645875	0.053822917	4.897625	2.450167173	40	3.333333333
2139	1018	FEMALE	1962	SOUTH MIDLAND	3	FEMALE+MALE	10	39.8915	42.685625	i didn't think about that	0	0	0	0	0	0	0	0	0	0	0	0	0	0	0	0	0	0	0	0	0	0	6	2.262125	0.377020833	2.794125	2.14736277	20	3.333333333
2139	1018	FEMALE	1962	SOUTH MIDLAND	3	FEMALE+MALE	19	86.73525	93.17	yes i get some of these things in the mail that i wonder where in the world did they get my address or where did they get my name *laughter*	0	0	2	0	0	0	0	0	0	0	1	0	0	0	0	1	0	0	0	0	4	0	30	2.97275	0.099091667	6.43475	4.662185788	109	3.633333333
2139	1018	FEMALE	1962	SOUTH MIDLAND	3	FEMALE+MALE	20	93.17	102.193125	and in fact some of these things i get some of these questionnaires it's funny because i'm i was in the process of filling one out when i decided i would make this phone call but um	1	0	0	0	1	0	0	0	0	0	0	0	0	0	0	0	0	0	0	0	2	1	39	3.791125	0.097208333	9.023125	4.32222761	143	3.666666667
2139	1018	FEMALE	1962	SOUTH MIDLAND	3	FEMALE+MALE	21	102.193125	114.373375	i haven't got to the end of it yet where it asks all that salary information and everything but when you have to send that back in the mail with your name on it your salary information i- i just have a real hard time doing that	1	0	3	0	0	0	0	0	1	1	0	0	1	0	0	0	0	0	0	0	7	0	48	4.43225	0.092338542	12.18025	3.940805813	179	3.729166667
2139	1018	FEMALE	1962	SOUTH MIDLAND	3	FEMALE+MALE	22	114.373375	120.459625	um and they ask you what type of household items do you own like stereos and TV's and VCR's and	0	0	0	0	0	0	0	0	0	0	0	0	0	0	0	1	0	0	0	0	1	1	22	3.24825	0.147647727	6.08625	3.614705278	74	3.363636364
2139	1018	FEMALE	1962	SOUTH MIDLAND	3	FEMALE+MALE	23	120.459625	126.985375	and you hate to send something off with your name and address and what types of things do you own and what kind of money do you make and you wonder	1	0	1	0	0	1	0	0	0	0	0	0	0	0	0	1	0	0	0	0	4	0	31	2.10175	0.067798387	6.52575	4.75041183	117	3.774193548
2139	1018	FEMALE	1962	SOUTH MIDLAND	3	FEMALE+MALE	24	126.985375	130.9905	well who's going to get ahold of this and think um that's a nice place to go rob *laughter*	0	0	0	0	0	0	0	1	0	0	0	0	0	0	0	1	0	0	0	0	2	1	21	1.663125	0.079196429	4.005125	5.243282045	69	3.285714286
2139	1018	FEMALE	1962	SOUTH MIDLAND	3	FEMALE+MALE	3	2.4195	5.359	*laughter* where to start	0	0	0	0	0	0	0	0	0	0	0	0	0	0	0	0	0	0	0	0	0	0	5	1.0455	0.2091	2.9395	1.700969553	20	4
2139	1018	FEMALE	1962	SOUTH MIDLAND	3	FEMALE+MALE	32	153.180125	156.900875	i got one tonight about six thirty when i sat down to eat dinner	0	0	0	0	0	0	0	0	0	1	0	0	0	0	0	0	0	0	0	0	1	0	14	1.55075	0.110767857	3.72075	3.762682255	51	3.642857143
2139	1018	FEMALE	1962	SOUTH MIDLAND	3	FEMALE+MALE	60	261.091125	270.670125	I think i dislike the phone number part the worst i mean it's it's one thing to get junk mail because_1 you can you can just put it right in the trash but it's the phone calls and	0	0	0	0	1	0	0	0	0	0	0	0	0	0	0	0	0	0	0	0	1	0	41	3.121	0.076121951	9.579	4.280196263	139	3.390243902
2139	1018	FEMALE	1962	SOUTH MIDLAND	3	FEMALE+MALE	61	270.670125	276.03125	you know usually when they call you it's going to be when you sit- right when you sit down to dinner because_1 they know	0	0	0	0	0	0	0	1	0	0	0	0	0	0	0	0	0	0	0	0	1	0	25	2.193125	0.087725	5.361125	4.663200354	95	3.8
2139	1018	FEMALE	1962	SOUTH MIDLAND	3	FEMALE+MALE	62	276.03125	289.498	they pretty much know that you're at work all day and they call you right when when you've just gotten home from work the last thing you want is a phone *laughter*-call unless it's you know something halfway enjoyable but if it's a salesperson it's just something you don't want to have to mess with and	0	0	0	0	1	0	0	0	0	0	1	0	0	0	0	0	0	0	0	0	2	0	63	4.25675	0.06756746	13.46675	4.678188873	239	3.793650794
2139	1018	FEMALE	1962	SOUTH MIDLAND	3	FEMALE+MALE	63	289.498	298.922875	and i've gotten a lot of them lately or i'll sometimes i come home from work and there's a lot of hang ups on my answering machine and i'm just assuming it's probably a salesman that called during the day and	0	0	1	0	0	0	0	1	0	0	0	0	0	0	0	0	0	0	1	1	4	0	46	5.230875	0.113714674	9.424875	4.880701336	163	3.543478261
2139	1018	FEMALE	1962	SOUTH MIDLAND	3	FEMALE+MALE	64	298.922875	305.2865	i wasn't home and they'll probably call me up and you know call me back and bother me when i sit down to dinner later on but	2	0	0	0	0	0	0	1	0	0	0	0	0	0	0	0	0	0	0	0	3	0	29	4.887625	0.168538793	6.363625	4.557150995	96	3.310344828
2139	1018	FEMALE	1962	SOUTH MIDLAND	3	FEMALE+MALE	65	305.2865	314.1895	i find that very annoying the uh mail stuff yeah you know it's kind of irritating but it's not nearly as obnoxious as the phone calls	0	0	0	0	0	0	0	0	0	0	0	0	1	0	0	0	0	0	0	0	1	1	28	5.823	0.207964286	8.903	3.145007301	106	3.785714286
2139	1018	FEMALE	1962	SOUTH MIDLAND	3	FEMALE+MALE	83	364.37975	369.485125	um-hum i agree with the phone too in that i'm single but	0	0	0	0	0	0	0	0	0	0	0	0	0	0	0	0	0	0	0	0	0	0	14	2.229375	0.159241071	5.105375	2.742207967	43	3.071428571
2139	1018	FEMALE	1962	SOUTH MIDLAND	3	FEMALE+MALE	84	369.485125	376.314625	when i come home from work there's times i need to pay bills i need to balance my checking account i need to do all kinds of different things like that and	0	0	1	0	0	0	0	0	3	0	1	0	0	0	0	0	0	0	1	0	6	0	33	3.1555	0.095621212	6.8295	4.831978915	123	3.727272727
2139	1018	FEMALE	1962	SOUTH MIDLAND	3	FEMALE+MALE	85	376.314625	383.70325	even though it's friends calling sometimes you just feel like this is my quiet time i need to get things done and the phone ringing bothers me but that's	0	0	1	0	0	0	0	0	1	0	0	0	0	0	0	1	0	0	0	0	3	0	31	2.486376	0.080205677	7.388625	4.195638566	123	3.967741935
2149	1106	FEMALE	1964	SOUTH MIDLAND	2	FEMALE+MALE	10	55.987875	62.47925	you're right i do too I think they start out young like in uh Girl Scouts and Boy Scouts doing stuff-	0	0	0	0	1	0	0	0	0	0	0	0	0	0	0	0	0	0	0	0	1	1	22	0.85	0.038636364	6.491375	3.389112476	79	3.590909091
2149	1106	FEMALE	1964	SOUTH MIDLAND	2	FEMALE+MALE	14	70.9865	83.786625	right that's see that's what we did in Girl Scouts and and that got you involved real good and it I think it starts kids out on the right track and it lets them_1 decide if that's what they enjoy doing something	1	0	0	0	1	0	0	0	0	0	0	0	0	0	0	0	0	0	0	0	2	0	45	3.542125	0.078713889	12.800125	3.515590668	167	3.711111111
2149	1106	FEMALE	1964	SOUTH MIDLAND	2	FEMALE+MALE	18	88.780375	102.73525	*noise* i do too I think i think a lot of people- a lot more people volunteer than than uh than we than get credit for it as you know like in hospitals and uh and the shelters and stuff like that	0	0	0	0	2	0	0	0	0	0	0	0	0	0	0	0	0	0	0	0	2	2	43	4.980875	0.115834302	13.954875	3.081360456	151	3.511627907
2149	1106	FEMALE	1964	SOUTH MIDLAND	2	FEMALE+MALE	19	102.73525	112.957375	and even if it is a couple times a year like at the holidays i mean at least they're getting out and doing it and *noise* you know perhaps- helping and- helping out i think that's good and	0	0	0	0	1	0	0	0	0	0	0	0	0	0	0	0	0	0	0	0	1	0	40	2.28775	0.05719375	10.222125	3.913080695	145	3.625
2149	1106	FEMALE	1964	SOUTH MIDLAND	2	FEMALE+MALE	2	4.485875	11.484	i don't i don't think they should be forced but I think they should be encouraged- i guess encouraged to	0	0	0	0	2	0	0	0	0	0	0	0	0	0	0	0	0	0	0	0	2	0	22	1.715	0.077954545	6.998125	3.143699205	82	3.727272727
2149	1106	FEMALE	1964	SOUTH MIDLAND	2	FEMALE+MALE	26	128.2535	131.2835	*laughter* i'll be	0	0	0	0	0	0	0	1	0	0	0	0	0	0	0	0	0	0	0	0	1	0	5	1.244	0.2488	3.03	1.650165017	13	2.6
2149	1106	FEMALE	1964	SOUTH MIDLAND	2	FEMALE+MALE	28	134.990125	138.49	yeah *laughter* there you go that's-	0	0	0	0	0	0	0	0	0	0	0	0	0	0	0	0	0	0	0	0	0	0	7	0.404	0.057714286	3.499875	2.000071431	27	3.857142857
2149	1106	FEMALE	1964	SOUTH MIDLAND	2	FEMALE+MALE	3	11.484	24.4645	to do some kind of public work i guess just to get them_1 i guess involved with community maybe you know just community activity if nothing else see how the city works stuff like that	0	0	0	0	0	0	0	0	0	0	0	0	0	0	0	0	0	0	0	0	0	0	35	4.2125	0.120357143	12.9805	2.696352221	149	4.257142857
2149	1106	FEMALE	1964	SOUTH MIDLAND	2	FEMALE+MALE	31	141.016875	148.994375	yeah it sounds pretty good *laughter* that sounds good i've noticed a lot of uh *noise* different organizations in our community uh	0	0	1	0	0	0	0	0	0	0	0	0	0	0	0	0	0	0	0	0	1	2	23	2.3315	0.101369565	7.9775	2.883108743	105	4.565217391
2149	1106	FEMALE	1964	SOUTH MIDLAND	2	FEMALE+MALE	32	148.994375	160.658	pick up like on the highway and stuff and i think that's pretty neat they uh go along and have so many miles i guess of highway to take over and they clean it up	1	0	0	0	1	0	0	0	0	1	0	0	0	0	0	0	0	0	0	0	3	1	36	4.048625	0.112461806	11.663625	3.086518985	126	3.5
2149	1106	FEMALE	1964	SOUTH MIDLAND	2	FEMALE+MALE	33	160.658	168.0095	and keep it clean i think that's a pretty good idea and I think you know again i've seen a lot of young kids doing that and I think it gets them_1 prepared to	0	0	0	0	3	0	0	0	0	0	0	0	0	0	0	0	0	0	0	0	3	0	36	1.5945	0.044291667	7.3515	4.896959804	123	3.416666667
2149	1106	FEMALE	1964	SOUTH MIDLAND	2	FEMALE+MALE	34	168.0095	180.22025	to learn how to volunteer as they get older i know i did you know in like- Girl Scouts and everything and after that in high school i would volunteer at a nursing home and stuff like that *noise* so	0	0	0	0	1	0	0	0	0	0	0	0	0	0	0	0	0	0	0	0	1	0	40	3.8275	0.0956875	12.21075	3.27580206	156	3.9
2149	1106	FEMALE	1964	SOUTH MIDLAND	2	FEMALE+MALE	38	190.314125	192.999125	yeah- i'm in Texas where are you at	0	0	0	0	0	0	0	0	0	0	0	0	0	0	0	0	0	0	0	0	0	0	9	0.560875	0.062319444	2.685	3.351955307	26	2.888888889
2149	1106	FEMALE	1964	SOUTH MIDLAND	2	FEMALE+MALE	5	26.289125	39.497875	yeah i *laughter* i think so too i think that's a bit dramatic but but other than that I think it it's a good idea to get them_1 involved in the city and community activities and you know like the uh shelters and	0	0	0	0	2	0	0	0	0	0	0	0	0	0	0	0	0	0	0	0	2	1	45	2.560875	0.056908333	13.20875	3.406832592	166	3.688888889
2149	1106	FEMALE	1964	SOUTH MIDLAND	2	FEMALE+MALE	50	220.48675	223.467875	*laughter* are you serious-	0	0	0	0	0	0	0	0	0	0	0	0	0	0	0	0	0	0	0	0	0	0	5	0.42	0.084	2.981125	1.677219171	21	4.2
2149	1106	FEMALE	1964	SOUTH MIDLAND	2	FEMALE+MALE	53	229.279875	232.460625	oh my God how do they *laughter*-live	0	0	0	0	0	0	0	0	0	0	0	0	0	0	0	0	0	0	0	0	0	0	8	0.374	0.04675	3.18075	2.515130079	28	3.5
2149	1106	FEMALE	1964	SOUTH MIDLAND	2	FEMALE+MALE	55	236.811	239.4855	yeah i haven't heard a thing	0	0	0	0	0	0	0	0	0	0	0	0	1	0	0	0	0	0	0	0	1	0	7	0.652	0.093142857	2.6745	2.617311647	22	3.142857143
2149	1106	FEMALE	1964	SOUTH MIDLAND	2	FEMALE+MALE	6	39.497875	46.22575	uh that kind of thing helping out uh volunteering i guess if they can	0	0	0	0	0	0	0	0	0	0	0	0	0	0	0	0	0	0	0	0	0	2	14	2.885875	0.206133929	6.727875	2.080894785	56	4
2149	1106	FEMALE	1964	SOUTH MIDLAND	2	FEMALE+MALE	62	258.4825	260.69275	well that's good that's great	0	0	0	0	0	0	0	0	0	0	0	0	0	0	0	0	0	0	0	0	0	0	7	0.788	0.112571429	2.21025	3.167062549	23	3.285714286
2149	1106	FEMALE	1964	SOUTH MIDLAND	2	FEMALE+MALE	70	270.788	283.453875	right *noise* that's one thing we do at our church is um *noise* we have a group called Hearts and Hammers and we go along and i'm really not sure how we find the individuals but we find older people	0	0	1	0	0	0	0	0	0	1	1	0	0	0	0	0	0	0	0	0	3	1	42	4.424875	0.105354167	12.665875	3.315996723	154	3.666666667
2149	1106	FEMALE	1964	SOUTH MIDLAND	2	FEMALE+MALE	71	283.453875	296.97925	that cannot afford to fix up their homes that need- desperately need it and uh we go along with all the material and in one day more or less go in and say roof paint fix whatever we can	1	0	1	0	0	0	0	0	0	0	0	0	0	0	0	0	0	0	0	2	4	1	40	4.589125	0.114728125	13.525375	2.957404139	146	3.65
2149	1106	FEMALE	1964	SOUTH MIDLAND	2	FEMALE+MALE	72	296.97925	305.966375	yeah and spend a day doing that's really neat i mean it's not a lot because you're just doing a house at a time but you know every little bit helps	0	0	0	0	0	0	0	0	0	0	0	0	1	0	0	0	0	0	0	0	1	0	34	1.758	0.051705882	8.987125	3.783189841	114	3.352941176
2149	1106	FEMALE	1964	SOUTH MIDLAND	2	FEMALE+MALE	74	307.47575	314.9585	uh yeah they uh *noise* luckily we have a a man who owns a building company	0	0	0	0	0	0	0	0	0	1	0	0	0	0	0	0	0	0	0	1	2	2	16	2.644	0.16525	7.48275	2.138251311	58	3.625
2149	1106	FEMALE	1964	SOUTH MIDLAND	2	FEMALE+MALE	75	314.9585	322.971125	so he donates a lot not everything but a lot of the material then what he doesn't donate we just go out and buy	0	0	0	0	0	0	0	0	0	0	0	0	0	0	0	0	0	0	0	0	0	0	25	1.544125	0.061765	8.012625	3.12007613	87	3.48
2149	1106	FEMALE	1964	SOUTH MIDLAND	2	FEMALE+MALE	76	322.971125	335.96825	*noise* yeah and it's not you know we don't promote it a lot outside the community because we don't want recognition for it you know so much as we just want to help people out so it's real neat it's	1	0	0	0	0	0	0	0	0	0	0	0	1	0	0	0	0	0	0	0	2	0	46	3.617875	0.078649457	12.997125	3.539244256	152	3.304347826
2149	1106	FEMALE	1964	SOUTH MIDLAND	2	FEMALE+MALE	78	336.989375	348.4755	yeah it's like i say it's not a lot but it helps people like this last couple we helped you know they were in their eighties and she was bedridden and i just you know it just tears your heart out to	1	0	2	0	0	0	0	0	0	0	1	0	1	0	0	0	0	0	0	0	5	0	44	2.82	0.064090909	11.486125	3.83070879	155	3.522727273
2149	1106	FEMALE	1964	SOUTH MIDLAND	2	FEMALE+MALE	79	348.4755	353.67275	to see this kind of thing and you know if you can do any- any little bit it helps so	0	0	0	0	0	0	0	0	0	0	0	0	0	0	0	0	0	0	0	0	0	0	20	1.35975	0.0679875	5.19725	3.848188946	64	3.2
2151	1126	FEMALE	1963	SOUTH MIDLAND	2	FEMALE+MALE	1	0	5.628875	okay_1 what do you think about the idea of uh	0	0	0	0	0	0	0	0	0	0	0	0	0	0	0	0	0	0	0	0	0	1	10	2.005875	0.2005875	5.628875	1.77655393	36	3.6
2151	1126	FEMALE	1963	SOUTH MIDLAND	2	FEMALE+MALE	10	41.05825	51.328625	uh i agree with you um um what i'm thinking about is back oh when i was a kid and much earlier than that kids were kind of	0	0	0	0	0	0	0	0	0	0	0	0	0	0	0	0	0	0	0	0	0	3	29	2.657625	0.091642241	10.270375	2.823655417	94	3.24137931
2151	1126	FEMALE	1963	SOUTH MIDLAND	2	FEMALE+MALE	11	51.328625	60.3825	vocalized-noise you know the parents kind of pushed them to join like the Boy Scouts or the Girl Scouts and they did- do do do a lot of public service	0	0	0	0	0	0	0	0	0	0	0	0	0	0	0	0	0	0	0	0	0	0	31	1.693875	0.054641129	9.053875	3.423948309	119	3.838709677
2151	1126	FEMALE	1963	SOUTH MIDLAND	2	FEMALE+MALE	12	60.3825	70.691375	activities but these days they're not um parents- parents aren't encouraging their kids to do things like that because_1 when i was in the Girl Scouts we did a lot of public service things	0	0	1	0	0	0	0	0	0	0	0	0	2	0	0	0	0	0	0	0	3	1	36	1.740875	0.048357639	10.308875	3.49213663	152	4.222222222
2151	1126	FEMALE	1963	SOUTH MIDLAND	2	FEMALE+MALE	13	70.691375	74.85575	because_1 that's just part of- of of the scouting and you know *noise*	0	0	0	0	0	0	0	0	0	0	0	0	0	0	0	0	0	0	0	0	0	0	14	1.661625	0.1186875	4.164375	3.361849017	54	3.857142857
2151	1126	FEMALE	1963	SOUTH MIDLAND	2	FEMALE+MALE	2	5.628875	9.88125	kids having to do public service work for a year do you think it's a	0	0	0	0	1	0	0	0	0	0	0	0	0	0	0	0	0	0	0	0	1	0	16	1.732125	0.108257813	4.252375	3.762603251	53	3.3125
2151	1126	FEMALE	1963	SOUTH MIDLAND	2	FEMALE+MALE	23	96.984375	102.14675	oh they're just not um once they get into junior high they just not done anymore *noise*	0	0	0	0	0	0	0	0	0	0	0	1	0	0	0	0	0	0	0	0	1	1	18	0.596625	0.033145833	5.162375	3.486767234	69	3.833333333
2151	1126	FEMALE	1963	SOUTH MIDLAND	2	FEMALE+MALE	27	107.53825	112.363875	me *laughter* grab grab grab walk *laughter*	0	0	0	0	0	0	0	0	0	0	0	0	0	0	0	0	0	0	0	0	0	0	7	0.38075	0.054392857	4.825625	1.450589302	34	4.857142857
2151	1126	FEMALE	1963	SOUTH MIDLAND	2	FEMALE+MALE	30	120.15025	124.596125	yeah but there's a lot that can be done right here in this country too	0	0	0	0	0	0	0	0	0	0	0	0	0	0	0	0	0	0	0	1	1	0	16	0.158	0.009875	4.445875	3.598841623	55	3.4375
2151	1126	FEMALE	1963	SOUTH MIDLAND	2	FEMALE+MALE	31	124.596125	136.30425	yeah um i'm not i'm not so sure that overseas help helping overseas would be such a hot idea for some- for uh a lot of young kids- people	0	0	0	0	1	0	0	0	0	0	0	0	0	0	0	0	0	0	0	0	1	2	31	3.27125	0.105524194	11.708125	2.647733945	105	3.387096774
2151	1126	FEMALE	1963	SOUTH MIDLAND	2	FEMALE+MALE	32	136.30425	140.122375	but uh since there is much that needs to be done here	0	0	0	0	0	0	0	0	1	0	0	0	0	0	0	0	0	0	0	1	2	1	12	0.79475	0.066229167	3.818125	3.142903912	42	3.5
2151	1126	FEMALE	1963	SOUTH MIDLAND	2	FEMALE+MALE	36	157.26325	160.95875	no uh i agree with you *laughter*	0	0	0	0	0	0	0	0	0	0	0	0	0	0	0	0	0	0	0	0	0	1	7	0.49175	0.07025	3.6955	1.894195643	25	3.571428571
2151	1126	FEMALE	1963	SOUTH MIDLAND	2	FEMALE+MALE	40	165.927125	168.497625	you too *laughter* bye-bye	0	0	0	0	0	0	0	0	0	0	0	0	0	0	0	0	0	0	0	0	0	0	5	1.043875	0.208775	2.5705	1.945146859	20	4
2155	1138	FEMALE	1961	SOUTH MIDLAND	2	FEMALE+FEMALE	10	43.72425	57.681625	you know like where they prepare their meals for them and and they still live somewhat independently but they have people checking on them and making sure they have hot meals and then where the same community a lot of times will also have the third level which is full care	0	0	1	0	1	0	0	1	0	2	0	0	0	0	0	0	0	0	0	1	6	0	51	3.651375	0.071595588	13.957375	3.653982214	223	4.37254902
2155	1138	FEMALE	1961	SOUTH MIDLAND	2	FEMALE+FEMALE	11	57.681625	69.253125	you know where some people can't where they're in a wheelchair or where they're in a bed and they can't get around but then they have full care but i really like those those options now and and i think about it more often because my husband's parents	0	0	2	0	0	0	0	0	0	1	0	0	0	0	0	0	0	0	0	0	3	0	53	2.8195	0.053198113	11.5715	4.580218641	198	3.735849057
2155	1138	FEMALE	1961	SOUTH MIDLAND	2	FEMALE+FEMALE	12	69.253125	74.672125	are they're very active right now but they're seventy five and and seventy two	0	0	0	0	0	0	0	0	0	0	0	0	0	0	0	0	0	0	0	0	0	0	16	2.375	0.1484375	5.419	2.952574276	63	3.9375
2155	1138	FEMALE	1961	SOUTH MIDLAND	2	FEMALE+FEMALE	13	74.672125	80.98125	so that comes up somewhat more often in my thoughts as i see these things because of their age	0	0	2	0	0	0	0	0	0	0	0	0	0	0	0	0	0	0	0	0	2	0	19	2.645125	0.139217105	6.309125	3.011511105	76	4
2155	1138	FEMALE	1961	SOUTH MIDLAND	2	FEMALE+FEMALE	27	151.477	164.745375	yeah that's some of the things i would find important before i i would look into that for a person is is is like you're saying a good mix of people who have the same interests and uh and the programs here they have different	0	0	0	0	2	0	0	0	0	2	0	0	0	0	0	0	0	0	0	1	5	1	47	4.946375	0.105242021	13.268375	3.542257435	178	3.787234043
2155	1138	FEMALE	1961	SOUTH MIDLAND	2	FEMALE+FEMALE	28	164.745375	172.2545	uh besides just different levels within the same program they have different types of programs they have several areas they have one area in town where the people	0	0	0	0	0	0	0	0	0	3	0	0	0	0	0	0	0	0	0	0	3	1	28	1.915125	0.068397321	7.509125	3.728796631	135	4.821428571
2155	1138	FEMALE	1961	SOUTH MIDLAND	2	FEMALE+FEMALE	29	172.2545	182.763375	i guess a lot of it comes with money it this this one area is a bit more expensive and the people who probably are living there have had more money in their life but but things that people where they have similar interests	0	0	1	0	0	0	0	0	0	1	1	0	0	0	0	0	0	0	0	1	4	0	44	2.478875	0.056338068	10.508875	4.186937232	179	4.068181818
2155	1138	FEMALE	1961	SOUTH MIDLAND	2	FEMALE+FEMALE	30	182.763375	194.987375	like you're saying and the programs that they have where where some of them will have dances once a week and some of them sponsor different crafts and they go to the arboretum to see things and they make sure that if they want to go to church there's a bus there	0	0	0	0	1	0	0	1	0	1	1	0	0	0	0	0	0	0	0	0	4	0	54	1.997625	0.036993056	12.224	4.417539267	209	3.87037037
2155	1138	FEMALE	1961	SOUTH MIDLAND	2	FEMALE+FEMALE	31	194.987375	199.956125	and it'll or you know or someone will transport them to a specific church even though it's	0	0	0	0	0	0	0	2	0	0	0	0	0	1	0	0	0	0	0	0	3	0	19	1.467125	0.077217105	4.96875	3.823899371	72	3.789473684
2155	1138	FEMALE	1961	SOUTH MIDLAND	2	FEMALE+FEMALE	32	199.956125	213.978875	you know maybe it's thirty minutes away because it's a big you know Dallas area is a big metropolitan area but a lot of these places have have churches or have have individual transportation that's that's something i'd look for something that would make me happy	0	0	0	0	0	0	0	0	0	2	0	0	0	0	0	0	0	0	0	1	3	0	51	3.80075	0.07452451	14.02275	3.636947104	212	4.156862745
2155	1138	FEMALE	1961	SOUTH MIDLAND	2	FEMALE+FEMALE	33	213.978875	226.793875	personally if i had to live there because i don't think a lot of people really even in the nice ones and even in the ones where they can live fairly independently they really don't necessarily like it because they're not in their own home	0	0	1	0	1	0	0	0	0	0	0	0	1	0	0	0	0	0	0	0	3	0	48	2.802125	0.058377604	12.815	3.745610613	191	3.979166667
2155	1138	FEMALE	1961	SOUTH MIDLAND	2	FEMALE+FEMALE	34	226.793875	232.7415	so i think those kinds of things to make it more home like and to make it more um	0	0	0	0	1	0	0	0	0	0	0	0	0	0	0	0	0	0	0	0	1	1	19	2.5845	0.136026316	5.947625	3.194552447	63	3.315789474
2155	1138	FEMALE	1961	SOUTH MIDLAND	2	FEMALE+FEMALE	35	232.7415	243.728125	enjoyable for them that'd that'd be one thing i'd look for along with the uh health care aspects to make sure they had you know that it was clean and that they had good doctors and nurses	0	0	0	0	2	0	0	0	0	0	0	0	0	0	0	0	0	0	0	0	2	1	40	4.684625	0.117115625	10.986625	3.640790507	148	3.7
2155	1138	FEMALE	1961	SOUTH MIDLAND	2	FEMALE+FEMALE	44	287.989	295.46375	uh-huh yeah that's one of the things that that we don't think about as we get older and the the money that it now requires	0	0	0	0	0	0	0	0	0	0	2	0	0	0	0	0	0	0	0	0	2	0	28	1.57875	0.056383929	7.47475	3.74594468	95	3.392857143
2155	1138	FEMALE	1961	SOUTH MIDLAND	2	FEMALE+FEMALE	45	295.46375	308.46775	to uh be in one of these places because some of these people that are just on social security and if they don't have any living relatives perhaps they never had children or if their children you know passed away before they did they can be in some places that are	0	0	1	0	0	0	0	0	0	1	0	1	0	0	0	0	0	0	0	2	5	1	52	4.242	0.081576923	13.004	3.998769609	212	4.076923077
2155	1138	FEMALE	1961	SOUTH MIDLAND	2	FEMALE+FEMALE	46	308.46775	316.74725	you know that that are not good where they they have very minimum minimal care and the the care that they are getting the people who are giving it	0	0	0	0	0	0	0	0	0	1	1	0	0	0	0	0	0	0	0	2	4	0	29	2.7515	0.09487931	8.2795	3.50262697	118	4.068965517
2155	1138	FEMALE	1961	SOUTH MIDLAND	2	FEMALE+FEMALE	47	316.74725	326.713875	are probably- are paid at a minimum wage and they just do they don't care as much and and like you said they're trying to make it the caretakers in some cases are trying to make easy on themselves	0	0	0	0	0	0	0	0	0	0	0	0	0	0	0	0	0	0	0	0	0	0	41	2.632625	0.064210366	9.966625	4.113729572	155	3.780487805
2155	1138	FEMALE	1961	SOUTH MIDLAND	2	FEMALE+FEMALE	48	326.713875	341.490625	to the point where they're putting people in bed or overmedicating them so they'll stay in one spot and not do anything that certainly would be something to to watch for because you've got with some of them being some of these places can even be two and three thousand dollars a month to stay in fee	0	0	0	0	0	0	0	1	0	1	0	1	0	0	0	0	0	0	0	0	3	0	60	5.139125	0.085652083	14.77675	4.060432774	240	4
2155	1138	FEMALE	1961	SOUTH MIDLAND	2	FEMALE+FEMALE	5	4.4735	9.72675	um i like the idea of nursing homes as a as a growing	0	0	0	0	0	0	0	0	0	0	0	0	0	0	0	0	0	0	0	0	0	1	13	2.40375	0.184903846	5.25325	2.474658545	41	3.153846154
2155	1138	FEMALE	1961	SOUTH MIDLAND	2	FEMALE+FEMALE	52	346.766375	349.25075	oh yeah so you've	0	0	0	0	0	0	0	0	0	0	0	0	0	0	0	0	0	0	0	0	0	0	5	0.602	0.1204	2.484375	2.012578616	13	2.6
2155	1138	FEMALE	1961	SOUTH MIDLAND	2	FEMALE+FEMALE	54	350.48775	353.999875	yeah you've got to really strike a balance in what kind of care	0	0	0	0	0	0	0	0	1	0	0	0	0	0	0	0	0	0	0	0	1	0	14	1.174	0.083857143	3.512125	3.986190697	50	3.571428571
2155	1138	FEMALE	1961	SOUTH MIDLAND	2	FEMALE+FEMALE	55	353.999875	360.23675	what kind of level of care you need and then what you can unfortunately what you can afford at the same time	0	0	0	0	0	0	0	0	0	0	0	0	0	0	0	0	0	0	0	0	0	0	22	1.65775	0.075352273	6.236875	3.527407556	87	3.954545455
2155	1138	FEMALE	1961	SOUTH MIDLAND	2	FEMALE+FEMALE	59	378.723375	388.47725	well like there are other communities too that aren't necessarily a nursing home i had an aunt who lived in a small town in Texas that um was in a	0	0	0	0	0	0	0	0	0	0	0	0	1	0	0	0	0	0	1	3	5	1	31	3.42625	0.110524194	9.753875	3.178224039	116	3.741935484
2155	1138	FEMALE	1961	SOUTH MIDLAND	2	FEMALE+FEMALE	6	9.72675	24.1955	choice- the choices you have in nursing homes now whereas used to you used to have only you put you know when when people got to the point where they were debilitated and couldn't take care of themselves and there was no other choice you couldn't take them in your own home then they went into a nursing home you know maybe you lived	0	0	1	0	0	0	0	0	0	1	1	1	0	0	0	0	0	0	0	0	4	0	66	2.98475	0.045223485	14.46875	4.561555076	267	4.045454545
2155	1138	FEMALE	1961	SOUTH MIDLAND	2	FEMALE+FEMALE	60	388.47725	395.203875	it was a it was a housing division each person had their own little bitty house that they had built and it was um	0	0	1	0	0	0	0	0	0	0	1	0	0	0	0	0	0	0	0	0	2	1	24	2.202625	0.091776042	6.726625	3.5679111	90	3.75
2155	1138	FEMALE	1961	SOUTH MIDLAND	2	FEMALE+FEMALE	61	395.203875	404.176125	supplemented there they were most of them were on social security and they got some kind of supplemental aid besides from the state government but it was this little bitty one bedroom house	0	0	0	0	0	0	0	0	0	0	0	0	0	0	0	0	0	0	0	0	0	0	33	2.22425	0.067401515	8.97225	3.678007189	157	4.757575758
2155	1138	FEMALE	1961	SOUTH MIDLAND	2	FEMALE+FEMALE	62	404.176125	409.494375	but it was a separate house and they had a living room and a bedroom and a kitchen and a bathroom	0	0	0	0	0	0	0	0	0	0	0	0	0	0	0	0	0	0	0	0	0	0	21	1.50025	0.071440476	5.31825	3.948667325	77	3.666666667
2155	1138	FEMALE	1961	SOUTH MIDLAND	2	FEMALE+FEMALE	63	409.494375	422.478	so they still had they had and they had people who came in who um supervised them- all these houses were like fifteen or twenty of them all right together kind of like on one block and they had a a supervisory um	0	0	0	0	0	0	0	0	0	0	0	0	0	0	0	0	0	0	0	2	2	2	43	4.697625	0.109247093	12.983625	3.311863983	169	3.930232558
2155	1138	FEMALE	1961	SOUTH MIDLAND	2	FEMALE+FEMALE	64	422.478	426.030875	wasn't a house really it was it was more like a	0	0	0	0	0	0	0	0	0	0	0	0	0	0	0	0	0	0	0	0	0	0	12	1.976875	0.164739583	3.552875	3.377546353	36	3
2155	1138	FEMALE	1961	SOUTH MIDLAND	2	FEMALE+FEMALE	65	426.030875	434.473625	a headquarters or something anyway where they they staffed it three shifts a day so that someone if they needed someone they could ring and and someone could come to their house	0	0	1	0	0	0	0	0	0	0	0	0	0	3	0	0	0	0	0	0	4	0	32	1.320125	0.041253906	8.44275	3.790234225	146	4.5625
2155	1138	FEMALE	1961	SOUTH MIDLAND	2	FEMALE+FEMALE	66	434.473625	442.24925	and that and they always cooked then they had they had the choice you know they lived in their own little house they had their own possessions still in there to some extent- you know some of them	0	0	2	0	0	0	0	0	0	0	0	0	0	0	0	0	0	0	0	0	2	0	38	1.39025	0.036585526	7.775625	4.887066956	157	4.131578947
2155	1138	FEMALE	1961	SOUTH MIDLAND	2	FEMALE+FEMALE	67	442.24925	448.21675	and they could make their own breakfast if they wanted to and their own dinner and they always had somebody come in for lunch	0	0	2	0	0	0	0	0	0	0	0	0	0	1	0	0	0	0	0	0	3	0	24	1.1815	0.049229167	5.9675	4.021784667	102	4.25
2155	1138	FEMALE	1961	SOUTH MIDLAND	2	FEMALE+FEMALE	68	448.21675	460.993625	but they had people who did you know they didn't have to mess with the yard they had people who did the yard and they had a maid that uh uh service that came in and cleaned everybody's house so they didn't have to worry about that and it was really a nice	0	0	1	0	0	0	0	0	0	0	0	0	0	1	0	0	0	0	0	4	6	2	56	3.070875	0.054837054	12.776875	4.382918358	200	3.571428571
2155	1138	FEMALE	1961	SOUTH MIDLAND	2	FEMALE+FEMALE	69	460.993625	473.176625	it was really a nice compromise especially because she felt like she was still living in her own house and she still had her own couch and her own bed and it it really helped a lot and she was a lot more comfortable and she didn't	0	0	3	0	0	0	0	0	0	0	0	0	0	0	0	0	0	0	0	0	3	0	48	3.825375	0.079695313	12.183	3.939916277	183	3.8125
2155	1138	FEMALE	1961	SOUTH MIDLAND	2	FEMALE+FEMALE	7	24.1955	28.44675	too far away to care for them or your daily job or whatever prevented it	0	0	1	0	0	0	0	0	0	0	0	0	0	0	0	0	0	0	0	0	1	0	15	0.85525	0.057016667	4.25125	3.528374008	58	3.866666667
2155	1138	FEMALE	1961	SOUTH MIDLAND	2	FEMALE+FEMALE	77	493.9935	503.283	yeah it would be hard to that's that's why this she was she felt that way too but when it helped that she got to still be in a house and still have some of her own stuff	0	0	1	0	0	0	0	0	0	0	0	0	0	0	0	0	0	0	0	0	1	0	40	2.97425	0.07435625	9.2895	4.30593681	130	3.25
2155	1138	FEMALE	1961	SOUTH MIDLAND	2	FEMALE+FEMALE	8	28.44675	38.220625	but um i like the choices you have now where they can go into an apartment type setting and have some basically have a independent lifestyle but assisted care	0	0	0	0	0	0	0	0	0	3	1	0	0	0	0	0	0	0	0	0	4	1	29	3.273875	0.112892241	9.773875	2.967093399	130	4.482758621
2155	1138	FEMALE	1961	SOUTH MIDLAND	2	FEMALE+FEMALE	9	38.220625	43.72425	and then if things deteriorate they can go to a second level which is	0	0	0	0	0	0	0	0	0	0	0	0	0	0	0	0	0	0	0	0	0	0	14	1.883625	0.134544643	5.503625	2.543777965	56	4
2157	1018	FEMALE	1962	SOUTH MIDLAND	3	FEMALE+MALE	10	15.77925	17.695625	yeah they're going to get better	0	0	0	0	0	0	0	1	0	0	0	0	0	0	0	0	0	0	0	0	1	0	7	1.882375	0.268910714	1.916375	3.652729763	26	3.714285714
2157	1018	FEMALE	1962	SOUTH MIDLAND	3	FEMALE+MALE	100	433.745125	440.0535	you know the hype were just unbelievable it's just you know the last oh i guess probably since about eighty four	0	0	0	0	0	0	0	0	0	0	0	0	0	0	0	0	0	0	0	0	0	0	22	4.096375	0.186198864	6.308375	3.487427428	91	4.136363636
2157	1018	FEMALE	1962	SOUTH MIDLAND	3	FEMALE+MALE	101	440.0535	451.040625	about eighty five was when they started kind of going downhill really but you know i'm just used to always growing up and hearing Cowboys Cowboys Cowboys and you know Super Bowl and all this other stuff so	0	0	0	0	0	0	0	0	0	0	0	0	0	0	0	1	0	0	0	0	1	0	39	8.599125	0.220490385	10.987125	3.549609202	167	4.282051282
2157	1018	FEMALE	1962	SOUTH MIDLAND	3	FEMALE+MALE	102	451.040625	463.15525	i can't you know i'm not going to decide i don't like them_1 just because_1 they're having a few bad years i mean I think they'll pull out of it and you know they'll they'll wind up being good again they've got some lot of really good young players that are going to	0	0	0	0	1	0	0	5	0	1	0	0	0	0	0	0	0	0	0	1	8	0	61	9.516625	0.156010246	12.114625	5.035236336	206	3.37704918
2157	1018	FEMALE	1962	SOUTH MIDLAND	3	FEMALE+MALE	103	463.15525	466.9965	that are going to uh do pretty good i think	0	0	0	0	0	0	0	1	0	0	0	0	0	0	0	0	0	0	0	1	2	1	11	3.04725	0.277022727	3.84125	2.863651155	34	3.090909091
2157	1018	FEMALE	1962	SOUTH MIDLAND	3	FEMALE+MALE	105	469.0195	474.08525	but they're raising prices on their tickets so they're banking on doing good next season	0	0	1	0	0	0	0	0	0	0	0	0	0	0	0	0	0	0	0	0	1	0	17	3.53975	0.208220588	5.06575	3.355870305	72	4.235294118
2157	1018	FEMALE	1962	SOUTH MIDLAND	3	FEMALE+MALE	106	474.08525	476.854	i think tickets are yeah	0	0	0	0	1	0	0	0	0	0	0	0	0	0	0	0	0	0	0	0	1	0	5	0.91175	0.18235	2.76875	1.805869074	20	4
2157	1018	FEMALE	1962	SOUTH MIDLAND	3	FEMALE+MALE	107	476.854	488.996	thirty or thirty two for really good tickets see they they sectioned it out even more they used to just have like uh first of all it was all one price and then they sectioned it out to end zone and then everything else	0	0	0	0	0	0	0	0	0	0	0	0	0	0	0	0	0	0	0	0	0	1	44	5.675	0.128977273	12.142	3.623785208	175	3.977272727
2157	1018	FEMALE	1962	SOUTH MIDLAND	3	FEMALE+MALE	108	488.996	491.948125	and now they're sectioning it off to like from the	1	0	0	0	0	0	0	0	0	0	0	0	0	0	0	0	0	0	0	0	1	0	11	1.670125	0.151829545	2.952125	3.726129483	40	3.636363636
2157	1018	FEMALE	1962	SOUTH MIDLAND	3	FEMALE+MALE	109	491.948125	496.975375	from one twenty yard line to the other one just on the lower levels is the highest price	0	0	0	0	0	0	0	0	0	0	0	0	0	0	0	0	0	0	0	0	0	0	18	1.88925	0.104958333	5.02725	3.580486349	71	3.944444444
2157	1018	FEMALE	1962	SOUTH MIDLAND	3	FEMALE+MALE	110	496.975375	511.3025	and then the next highest price is that same area but above it on the upper level and then like from the twenty to the ten yard line and then they're some sections kind of in the corner areas and then the cheapest of course is going to be the end the direct end zones	0	0	0	0	0	0	0	1	0	0	0	0	0	0	0	0	0	0	0	0	1	0	56	2.208375	0.039435268	14.327125	3.908669744	212	3.785714286
2157	1018	FEMALE	1962	SOUTH MIDLAND	3	FEMALE+MALE	13	26.1485	30.271125	yeah as long as Troy vocalized-noise Aikman doesn't get hurt again	0	0	0	0	0	0	0	0	0	0	0	0	0	0	0	0	0	0	0	0	0	0	13	3.974625	0.305740385	4.122625	3.153330706	54	4.153846154
2157	1018	FEMALE	1962	SOUTH MIDLAND	3	FEMALE+MALE	14	30.271125	33.437	that kind of killed them at the end of the season last year	0	0	0	0	0	0	0	0	0	0	0	0	0	0	0	0	0	0	0	0	0	0	13	2.903875	0.223375	3.165875	4.10628973	47	3.615384615
2157	1018	FEMALE	1962	SOUTH MIDLAND	3	FEMALE+MALE	16	35.16975	38.651375	so i don't i don't even know who your favorite team is actually	0	0	1	0	0	0	0	0	0	0	0	0	0	0	0	0	0	0	0	0	1	0	15	1.443625	0.096241667	3.481625	4.308333034	49	3.266666667
2157	1018	FEMALE	1962	SOUTH MIDLAND	3	FEMALE+MALE	18	39.70775	42.006625	okay I think i did know that	0	0	0	0	1	0	0	0	0	0	0	0	0	0	0	0	0	0	0	0	1	0	7	1.238875	0.176982143	2.298875	3.044967647	22	3.142857143
2157	1018	FEMALE	1962	SOUTH MIDLAND	3	FEMALE+MALE	21	45.745375	49.992	yeah has Herschel Walker done much for them	0	0	0	0	0	0	0	0	0	0	0	0	0	0	0	0	0	0	0	0	0	0	8	3.320625	0.415078125	4.246625	1.883848939	36	4.5
2157	1018	FEMALE	1962	SOUTH MIDLAND	3	FEMALE+MALE	23	54.995375	58.750875	definitely well he was a good player i guess	0	0	0	0	0	0	0	0	0	0	0	0	0	0	0	0	0	0	0	0	0	0	9	2.207875	0.245319444	3.7555	2.396485155	36	4
2157	1018	FEMALE	1962	SOUTH MIDLAND	3	FEMALE+MALE	24	58.750875	61.3175	i don't know he just never	0	0	0	0	0	0	0	0	0	0	0	0	0	0	0	0	0	0	0	0	0	0	7	2.566625	0.366660714	2.566625	2.727317002	20	2.857142857
2157	1018	FEMALE	1962	SOUTH MIDLAND	3	FEMALE+MALE	25	61.3175	64.45225	i don't know for a while there he just vocalized-noise	0	0	0	0	0	0	0	0	0	0	0	0	0	0	0	0	0	0	0	0	0	0	12	1.72675	0.143895833	3.13475	3.828056464	43	3.583333333
2157	1018	FEMALE	1962	SOUTH MIDLAND	3	FEMALE+MALE	26	64.45225	72.540875	well he could always get past you know he'd get past like six or seven tackles and just keep spinning around and get on into the end zone	0	0	0	0	0	0	0	0	0	0	0	0	0	0	0	0	0	0	0	0	0	0	29	6.480625	0.223469828	8.088625	3.5852818	109	3.75862069
2157	1018	FEMALE	1962	SOUTH MIDLAND	3	FEMALE+MALE	27	72.540875	84.52475	but um i guess you never could really see him play because with the Cowboys while he was with the team the rest of the team was pretty poor so you couldn't really tell if it was just him or the team	0	0	0	0	0	0	0	0	0	0	0	0	0	0	0	0	0	0	0	0	0	1	43	8.609875	0.200229651	11.983875	3.588154917	156	3.627906977
2157	1018	FEMALE	1962	SOUTH MIDLAND	3	FEMALE+MALE	28	84.52475	88.38025	and i always just assumed he was too good for the rest of the team but	0	0	0	0	1	0	0	0	0	0	0	0	0	0	0	0	0	0	0	0	1	0	16	3.1895	0.19934375	3.8555	4.149915705	55	3.4375
2157	1018	FEMALE	1962	SOUTH MIDLAND	3	FEMALE+MALE	31	93.59425	96.6065	Emmitt Smith yeah he's been doing real good	0	0	0	0	0	0	0	0	0	0	0	0	0	0	0	0	0	0	0	0	0	0	9	2.6015	0.289055556	3.01225	2.987799817	35	3.888888889
2157	1018	FEMALE	1962	SOUTH MIDLAND	3	FEMALE+MALE	32	96.6065	105.310375	i'm pretty impressed with him so far did he did he actually play in the Pro Bowl i remember he was like a backup and then somebody got injured and he was supposed to go	0	0	0	0	1	0	1	0	0	0	0	0	0	1	0	0	0	0	0	0	3	0	36	6.457875	0.179385417	8.703875	4.136088811	133	3.694444444
2157	1018	FEMALE	1962	SOUTH MIDLAND	3	FEMALE+MALE	34	107.09925	118.883	yeah i kind of i haven't been keeping up with football i mean in the fall i- i can go on and on about football but since it's kind of off season it's kind of hard to think back about all that	0	0	0	0	0	0	0	0	0	0	0	0	1	0	0	0	0	0	0	0	1	0	45	9.64775	0.214394444	11.78375	3.818818288	146	3.244444444
2157	1018	FEMALE	1962	SOUTH MIDLAND	3	FEMALE+MALE	39	152.11425	155.534625	um i have no idea	0	0	0	0	0	0	0	0	0	1	0	1	0	0	0	0	0	0	0	0	2	1	5	2.650375	0.530075	3.420375	1.461828016	13	2.6
2157	1018	FEMALE	1962	SOUTH MIDLAND	3	FEMALE+MALE	4	3.63775	6.709375	who do you think *laughter* the Dallas Cowboys	0	0	0	0	0	0	0	0	0	0	0	0	0	0	0	0	0	0	0	0	0	0	8	1.677625	0.209703125	3.071625	2.604484597	37	4.625
2157	1018	FEMALE	1962	SOUTH MIDLAND	3	FEMALE+MALE	42	170.4025	174.335125	how did they end up this year did they did they make it to the play-offs at all	0	0	0	0	0	0	0	0	0	0	0	0	0	0	0	0	0	0	0	0	0	0	19	3.434625	0.180769737	3.932625	4.831378532	61	3.210526316
2157	1018	FEMALE	1962	SOUTH MIDLAND	3	FEMALE+MALE	47	187.06975	188.997875	kind of like the Cowboys huh	0	0	0	0	0	0	0	0	0	0	0	0	0	0	0	0	0	0	0	0	0	0	6	1.928125	0.321354167	1.928125	3.111831442	23	3.833333333
2157	1018	FEMALE	1962	SOUTH MIDLAND	3	FEMALE+MALE	49	191.3565	195.86025	except i think the Cowboys are on the upswing i don't know about the *laughter*-Vikings	0	0	0	0	1	0	0	0	0	0	0	0	0	0	0	0	0	0	0	0	1	0	17	2.44775	0.143985294	4.50375	3.774632251	69	4.058823529
2157	1018	FEMALE	1962	SOUTH MIDLAND	3	FEMALE+MALE	51	196.941125	198.90025	just hadn't heard much about them lately	0	0	0	0	0	0	0	0	0	0	0	0	1	0	0	0	0	0	0	0	1	0	8	1.811125	0.226390625	1.959125	4.083455624	33	4.125
2157	1018	FEMALE	1962	SOUTH MIDLAND	3	FEMALE+MALE	54	211.0465	225.657875	well the Cardinals i don't know *laughter* i think the Cowboys probably have a a better team they just at the end of the season the kind of got messed up with Aikman getting hurt because_1 uh Laufenberg just couldn't never really get it together	0	0	0	0	1	0	0	0	0	1	0	0	0	0	0	0	0	0	0	0	2	1	47	13.061375	0.277901596	14.611375	3.216671942	197	4.191489362
2157	1018	FEMALE	1962	SOUTH MIDLAND	3	FEMALE+MALE	55	225.657875	232.355875	at all of course he sat along the sidelines all season he never really got in a game never did a whole lot	0	0	0	0	0	0	0	0	0	0	0	0	0	0	0	0	0	0	0	0	0	0	23	4.994	0.217130435	6.698	3.433860854	84	3.652173913
2157	1018	FEMALE	1962	SOUTH MIDLAND	3	FEMALE+MALE	57	233.851	239.62	i'm just saying i shouldn't i shouldn't blast him like that say oh well Laufenberg got out there and blew it for them_1 i mean	0	0	0	0	1	0	0	0	0	0	0	0	0	0	0	1	0	0	0	0	2	0	28	3.267	0.116678571	5.769	4.853527474	99	3.535714286
2157	1018	FEMALE	1962	SOUTH MIDLAND	3	FEMALE+MALE	58	239.62	243.34025	he didn't get to see much action but it's too bad	0	0	0	0	0	0	0	0	0	0	0	0	0	0	0	0	0	0	0	0	0	0	13	3.45225	0.265557692	3.72025	3.494388818	37	2.846153846
2157	1018	FEMALE	1962	SOUTH MIDLAND	3	FEMALE+MALE	59	243.34025	252.54025	because_1 now now you know he had a shot and and didn't look too good and so no one is going to have much faith in him any more	0	0	0	0	0	0	0	1	0	0	0	0	0	1	0	0	0	0	0	0	2	0	30	7.12	0.237333333	9.2	3.260869565	98	3.266666667
2157	1018	FEMALE	1962	SOUTH MIDLAND	3	FEMALE+MALE	61	253.99075	262.997125	in fact I think they're getting a different guy for a backup quarterback i haven't uh i haven't kept up with it lately but i remember reading something	0	0	0	0	1	0	1	0	0	0	0	0	2	0	0	0	0	0	0	0	4	1	31	8.340375	0.269044355	9.006375	3.442006357	121	3.903225806
2157	1018	FEMALE	1962	SOUTH MIDLAND	3	FEMALE+MALE	62	262.997125	273.4985	a few months ago about them signing somebody else on or or trying to go after somebody or trade for somebody but it wasn't anybody i'd really heard of	0	0	0	0	0	0	0	0	0	0	0	0	0	4	0	0	0	0	0	0	4	0	31	10.243375	0.330431452	10.501375	2.951994382	120	3.870967742
2157	1018	FEMALE	1962	SOUTH MIDLAND	3	FEMALE+MALE	63	273.4985	284.797625	but i heard on the radio this morning or yesterday morning that uh Aikman's back in practicing doing real real well um who is it Michael Irvin	0	0	0	0	1	0	0	0	0	0	0	0	0	0	0	0	0	0	0	0	1	2	28	9.243125	0.330111607	11.299125	2.478067992	115	4.107142857
2157	1018	FEMALE	1962	SOUTH MIDLAND	3	FEMALE+MALE	64	284.797625	295.248875	vocalized-noise he said that uh Aikman was hitting him right on the numbers every time so sounds like he's going to be all right for next season they're just trying not to overwork him right now until he gets his shoulder	0	0	1	0	1	0	0	1	0	0	0	0	0	0	0	0	0	0	0	0	3	1	44	9.63525	0.218982955	10.45125	4.210022725	178	4.045454545
2157	1018	FEMALE	1962	SOUTH MIDLAND	3	FEMALE+MALE	65	295.248875	301.4375	uh back in shape it was his shoulder wasn't it *laughter* that he had problems with	0	0	1	0	0	0	0	0	0	0	1	0	0	0	0	0	0	0	0	0	2	1	17	4.152125	0.244242647	6.188625	2.746975297	65	3.823529412
2157	1018	FEMALE	1962	SOUTH MIDLAND	3	FEMALE+MALE	66	301.4375	307.114875	I think it I think it was his shoulder he had surgery on but anyway they're trying to keep him	0	0	1	0	2	0	0	0	0	0	0	0	0	0	0	0	0	0	0	0	3	0	21	4.327875	0.206089286	5.677375	3.698892534	74	3.523809524
2157	1018	FEMALE	1962	SOUTH MIDLAND	3	FEMALE+MALE	67	307.114875	312.458375	you know keep him uh from reinjuring anything but	0	0	0	0	0	0	0	0	0	0	0	0	0	0	0	0	0	0	0	0	0	1	9	5.3435	0.593722222	5.3435	1.684289323	41	4.555555556
2157	1018	FEMALE	1962	SOUTH MIDLAND	3	FEMALE+MALE	70	322.012875	324.2745	thirty day notice for what	0	0	0	0	0	0	0	0	0	0	0	0	0	0	0	0	0	0	0	0	0	0	5	2.187625	0.437525	2.261625	2.210799757	22	4.4
2157	1018	FEMALE	1962	SOUTH MIDLAND	3	FEMALE+MALE	74	337.996625	345.8005	what *laughter* oh okay *laughter* maybe i'll call you back after *laughter* after the recording is finished	1	0	0	0	0	0	0	1	0	0	0	0	0	0	0	0	0	0	0	0	2	0	18	4.3775	0.243194444	7.803875	2.306546427	85	4.722222222
2157	1018	FEMALE	1962	SOUTH MIDLAND	3	FEMALE+MALE	75	345.8005	350.171875	actually I think we have talked about football for five minutes i- i can't remember	0	0	0	0	1	0	0	0	0	0	0	0	0	0	0	0	0	0	0	0	1	0	16	2.965375	0.185335938	4.371375	3.660175574	67	4.1875
2157	1018	FEMALE	1962	SOUTH MIDLAND	3	FEMALE+MALE	77	352.518625	355.170125	really i usually have too	0	0	0	0	0	0	0	0	0	0	0	0	0	0	0	0	0	0	0	0	0	0	5	0.772	0.1544	2.6515	1.885725061	21	4.2
2157	1018	FEMALE	1962	SOUTH MIDLAND	3	FEMALE+MALE	79	356.352375	358.82525	yeah i've done that once or twice	0	0	0	0	0	0	0	0	0	0	0	0	0	0	0	0	0	0	0	0	0	0	8	1.440875	0.180109375	2.472875	3.235100844	26	3.25
2157	1018	FEMALE	1962	SOUTH MIDLAND	3	FEMALE+MALE	80	358.82525	365.6	i didn't look at the clock when we started talking so i guess we should talk about football a little bit longer just to be sure we got five minutes in	1	0	0	0	0	1	0	0	0	0	0	0	0	0	0	0	0	0	0	0	2	0	32	5.57475	0.174210938	6.77475	4.723421528	119	3.71875
2157	1018	FEMALE	1962	SOUTH MIDLAND	3	FEMALE+MALE	84	369.23	371.21225	so other than the Vikings who do you like	0	0	0	0	0	0	0	0	0	0	0	0	0	0	0	0	0	0	0	0	0	0	9	0.63225	0.07025	1.98225	4.540295119	33	3.666666667
2157	1018	FEMALE	1962	SOUTH MIDLAND	3	FEMALE+MALE	91	399.183125	401.802375	back when they were in Saint Louis	0	0	0	0	0	0	0	0	0	0	0	0	0	0	0	0	0	0	0	0	0	0	7	2.55325	0.36475	2.61925	2.67252076	28	4
2157	1018	FEMALE	1962	SOUTH MIDLAND	3	FEMALE+MALE	93	404.649875	409.119625	*laughter* since they've been to Phoenix they haven't been uh	0	0	0	0	0	0	0	0	0	0	0	0	1	0	0	0	0	0	0	0	1	1	13	2.65775	0.204442308	4.46975	2.908440069	48	3.692307692
2157	1018	FEMALE	1962	SOUTH MIDLAND	3	FEMALE+MALE	94	409.119625	411.48975	all that impressive i guess	0	0	0	0	0	0	0	0	0	0	0	0	0	0	0	0	0	0	0	0	0	0	5	2.370125	0.474025	2.370125	2.109593376	23	4.6
2157	1018	FEMALE	1962	SOUTH MIDLAND	3	FEMALE+MALE	95	411.48975	421.905375	i guess i've always been a Cowboy fan other than that i mean you know when i've you know when you grow up in a city that has the you know one of the greatest football teams until the last few years you kind of tend to	0	0	0	0	0	0	0	0	0	1	0	0	0	0	0	0	0	0	0	1	2	0	49	7.14725	0.145862245	10.415625	4.704470447	169	3.448979592
2157	1018	FEMALE	1962	SOUTH MIDLAND	3	FEMALE+MALE	96	421.905375	423.468875	get caught up in it	0	0	0	0	0	0	0	0	0	0	0	0	0	0	0	0	0	0	0	0	0	0	5	0.347875	0.069575	1.5635	3.19795331	15	3
2157	1018	FEMALE	1962	SOUTH MIDLAND	3	FEMALE+MALE	99	425.6545	433.745125	yeah i mean it it was really exciting growing up when when the Cowboys were really big because_1 my parents would always have season tickets and they'd go to all the games and	0	0	1	0	0	0	0	0	0	0	0	0	0	0	0	0	0	0	0	0	1	0	34	5.288125	0.155533088	8.090625	4.202394747	142	4.176470588
2166	1011	FEMALE	1964	SOUTH MIDLAND	2	FEMALE+MALE	101	448.985625	461.97475	uh i think a nine ounce filet i mean just we're taking- taking doggy bags home every time we go and it's it's it's like twelve dollars a person but you are you're getting three or four meals out of *laughter*-it by the time you take it home	0	0	0	0	0	0	0	0	0	0	2	0	0	0	0	0	0	0	0	0	2	1	54	2.969375	0.054988426	12.989125	4.157323915	184	3.407407407
2166	1011	FEMALE	1964	SOUTH MIDLAND	2	FEMALE+MALE	102	461.97475	467.492	yeah you take it up to the grill and you flip it or or they'll cook it they'll charge you an extra dollar to cook it for you	1	1	0	0	0	0	0	2	0	0	0	0	0	0	0	0	0	0	0	0	4	0	30	0.628	0.020933333	5.51725	5.437491504	95	3.166666667
2166	1011	FEMALE	1964	SOUTH MIDLAND	2	FEMALE+MALE	104	468.5095	472.487875	yeah it's really a lot of fun because_1 they get up there and	0	0	0	0	0	0	0	0	0	0	0	0	0	0	0	0	0	0	0	0	0	0	14	1.038375	0.074169643	3.978375	3.519024727	48	3.428571429
2166	1011	FEMALE	1964	SOUTH MIDLAND	2	FEMALE+MALE	105	472.487875	475.47	yeah season it and throw it on the grill and	0	0	0	0	0	0	0	0	0	0	0	0	0	0	0	0	0	0	0	0	0	0	10	0.868125	0.0868125	2.982125	3.353313493	35	3.5
2166	1011	FEMALE	1964	SOUTH MIDLAND	2	FEMALE+MALE	106	475.47	483.243	and you know sit around and and just talk while it's cooking and some people go back and eat their salads and leave it there most people stay up there so they get to	0	0	1	0	0	0	0	0	0	0	0	0	0	0	0	0	0	0	0	0	1	0	35	2.317	0.0662	7.773	4.502765985	131	3.742857143
2166	1011	FEMALE	1964	SOUTH MIDLAND	2	FEMALE+MALE	107	483.243	496.986625	take their own *laughter*-steak *laughter*-back *laughter*-to *laughter*- their *laughter*-table but uh it's really neat i never thought it would go over much because nobody you know i don't want to cook my own dinner i want to go out and you know pay for it but it's really a it's really a neat phenomena how it all works out	0	0	3	0	1	0	0	0	0	0	0	0	0	1	0	0	0	0	0	0	5	1	67	1.546	0.023074627	13.743625	4.874987494	249	3.71641791
2166	1011	FEMALE	1964	SOUTH MIDLAND	2	FEMALE+MALE	109	497.995375	502.987625	yeah yeah if you're ever in or around the area do give it a try because it's really good food	0	0	0	0	0	0	0	0	0	0	0	0	0	0	0	0	0	0	0	0	0	0	22	1.40825	0.064011364	4.99225	4.406830587	72	3.272727273
2166	1011	FEMALE	1964	SOUTH MIDLAND	2	FEMALE+MALE	110	502.987625	513.96375	yeah i'm not sure where all you know he's Texas bound obviously because_1 i haven't heard him go any farther than those three cities but that it's it's really neat too so	0	0	0	0	0	0	0	0	0	0	0	0	1	0	0	0	0	0	0	0	1	0	37	4.766125	0.128814189	10.976125	3.370952864	134	3.621621622
2166	1011	FEMALE	1964	SOUTH MIDLAND	2	FEMALE+MALE	114	520.492375	527.194875	yeah yeah and it's it's and i and you know the fact that it's his own cattle it's just an ongoing	0	0	1	0	0	0	0	0	0	0	1	0	0	0	0	0	0	0	0	0	2	0	25	1.812625	0.072505	6.7025	3.729951511	73	2.92
2166	1011	FEMALE	1964	SOUTH MIDLAND	2	FEMALE+MALE	120	534.492875	537.993375	yeah yeah you got all these tips *laughter*	0	0	0	0	0	0	0	0	0	1	0	0	0	0	0	0	0	0	0	0	1	0	8	0.592125	0.074015625	3.5005	2.285387802	34	4.25
2166	1011	FEMALE	1964	SOUTH MIDLAND	2	FEMALE+MALE	124	542.493875	549.700625	oh yeah i bet you can't get find Mexican food over there i had always wondered what i'd do if i lived somewhere other than Texas	0	0	0	0	0	0	0	0	0	0	0	0	0	0	0	0	0	0	0	0	0	0	28	1.467125	0.052397321	7.20675	3.88524647	101	3.607142857
2166	1011	FEMALE	1964	SOUTH MIDLAND	2	FEMALE+MALE	13	32.313	36.98875	we haven't found a whole- you know the are the best Mexican food we've found is back in Houston	0	0	0	0	0	0	0	0	0	0	0	0	1	0	0	0	0	0	0	0	1	0	21	1.718	0.081809524	4.67575	4.491258087	74	3.523809524
2166	1011	FEMALE	1964	SOUTH MIDLAND	2	FEMALE+MALE	133	570.996875	576.493875	yeah well they've they've been a lot worse *laughter*	0	0	0	0	0	0	0	0	0	0	0	0	0	0	0	0	0	0	0	0	0	0	11	0.958125	0.087102273	5.497	2.001091504	41	3.727272727
2166	1011	FEMALE	1964	SOUTH MIDLAND	2	FEMALE+MALE	134	576.493875	580.293625	you too Dave you too bye-bye	0	0	0	0	0	0	0	0	0	0	0	0	0	0	0	0	0	0	0	0	0	0	7	1.272625	0.181803571	3.79975	1.842226462	22	3.142857143
2166	1011	FEMALE	1964	SOUTH MIDLAND	2	FEMALE+MALE	14	36.98875	42.987875	and uh same goes for the seafood of course to there's not much smack right here out in the middle of nowhere	0	0	0	0	0	0	0	0	0	0	0	0	1	0	0	0	0	0	0	0	1	1	23	2.080875	0.090472826	5.999125	3.833892443	86	3.739130435
2166	1011	FEMALE	1964	SOUTH MIDLAND	2	FEMALE+MALE	15	42.987875	55.49875	but uh you know i think our luxury here is Red Lobster and uh but back home there's you know different places vocalized-noise family owned seafood restaurants	0	0	1	0	1	0	0	0	0	0	0	0	0	0	0	0	0	0	1	0	3	2	29	4.621125	0.159349138	12.510875	2.317983354	130	4.482758621
2166	1011	FEMALE	1964	SOUTH MIDLAND	2	FEMALE+MALE	16	55.49875	60.974375	uh not close about an hour away in Waco there's the closest one	0	0	0	0	0	0	0	0	0	0	0	0	0	0	0	0	0	0	0	0	0	1	14	1.967375	0.140526786	5.475625	2.556785755	50	3.571428571
2166	1011	FEMALE	1964	SOUTH MIDLAND	2	FEMALE+MALE	18	66.980875	74.2465	yeah uh it's been a while since i've been there i was always jumped on the steak whenever i went there	0	0	0	0	0	0	0	0	0	0	0	0	0	0	0	0	0	0	0	0	0	1	23	2.2275	0.096847826	7.265625	3.165591398	80	3.47826087
2166	1011	FEMALE	1964	SOUTH MIDLAND	2	FEMALE+MALE	26	94.267625	96.78675	so no i i pretty	0	0	0	0	0	0	0	0	0	0	0	0	0	0	0	0	0	0	0	0	0	0	5	1.353125	0.270625	2.519125	1.984816156	12	2.4
2166	1011	FEMALE	1964	SOUTH MIDLAND	2	FEMALE+MALE	28	98.257875	101.99	Mexican food or or seafood pretty much	0	0	0	0	0	0	0	0	0	0	0	0	0	0	0	0	0	0	0	0	0	0	7	1.988125	0.284017857	3.732125	1.87560706	32	4.571428571
2166	1011	FEMALE	1964	SOUTH MIDLAND	2	FEMALE+MALE	29	101.99	103.98125	i could probably live on that	0	0	0	0	0	0	0	0	0	0	0	0	0	0	0	0	0	0	0	0	0	0	6	0.575	0.095833333	1.99125	3.013182674	24	4
2166	1011	FEMALE	1964	SOUTH MIDLAND	2	FEMALE+MALE	3	2.727875	7.00575	oh preferably Mexican food or seafood	0	0	0	0	0	0	0	0	0	0	0	0	0	0	0	0	0	0	0	0	0	0	6	1.36	0.226666667	4.277875	1.402565526	32	5.333333333
2166	1011	FEMALE	1964	SOUTH MIDLAND	2	FEMALE+MALE	37	120.27125	129.472875	yeah right right well what do you like about your your Chinese food place there that makes you keep going back	0	0	2	0	0	0	0	0	0	0	0	0	0	0	0	0	0	0	0	1	3	0	21	3.82775	0.18227381	9.201625	2.282205589	90	4.285714286
2166	1011	FEMALE	1964	SOUTH MIDLAND	2	FEMALE+MALE	53	199.215	205.997	there's there's a couple places around here that we'll go back to now and again um	0	0	0	0	0	0	0	1	0	0	1	0	0	0	0	0	0	0	1	0	3	1	20	3.51	0.1755	6.782	2.948982601	64	3.2
2166	1011	FEMALE	1964	SOUTH MIDLAND	2	FEMALE+MALE	56	208.74425	215.012125	a Chinese food place and and another one being another Mexican food place and	0	0	0	0	0	0	0	0	0	0	0	0	0	0	0	0	0	0	0	0	0	0	14	3.285875	0.234705357	6.267875	2.23361187	64	4.571428571
2166	1011	FEMALE	1964	SOUTH MIDLAND	2	FEMALE+MALE	58	216.742625	219.97725	it it just seems that	0	0	0	0	1	0	0	0	0	0	0	0	0	0	0	0	0	0	0	0	1	0	5	2.110625	0.422125	3.234625	1.54577424	17	3.4
2166	1011	FEMALE	1964	SOUTH MIDLAND	2	FEMALE+MALE	59	219.97725	232.291375	if the if the help is is good and they're like they're supposed to be that you know you're you're tempted to give the food a second try but not the people for some reason	0	1	0	0	1	0	0	0	0	0	0	0	0	0	0	0	0	0	0	0	2	0	39	4.770125	0.122310897	12.314125	3.167094698	132	3.384615385
2166	1011	FEMALE	1964	SOUTH MIDLAND	2	FEMALE+MALE	68	264.457	268.486125	let's see how long do you eat do you go out once a week	0	0	0	0	0	0	0	0	0	0	0	0	0	0	0	0	0	0	0	0	0	0	15	0.924	0.0616	4.029125	3.722892688	41	2.733333333
2166	1011	FEMALE	1964	SOUTH MIDLAND	2	FEMALE+MALE	78	323.999	327.99925	yeah right so you can't complain about that really	0	0	0	0	0	0	0	0	0	0	0	0	0	0	0	0	0	0	0	0	0	0	10	1.27225	0.127225	4.00025	2.49984376	41	4.1
2166	1011	FEMALE	1964	SOUTH MIDLAND	2	FEMALE+MALE	80	342.719875	345.515875	i don't think so i haven't heard of it	0	0	0	0	0	0	0	0	0	0	0	0	1	0	0	0	0	0	0	0	1	0	11	1	0.090909091	2.796	3.934191702	28	2.545454545
2166	1011	FEMALE	1964	SOUTH MIDLAND	2	FEMALE+MALE	93	388.792875	391.508	right well that's a good way to go about it	0	0	0	0	0	0	0	0	0	0	0	0	0	0	0	0	0	0	0	0	0	0	11	1.183125	0.107556818	2.715125	4.05137885	33	3
2166	1011	FEMALE	1964	SOUTH MIDLAND	2	FEMALE+MALE	94	391.508	401.290375	yeah there's there's kind of a a little place set up like that i know that they've got one in Austin and San Antonio and one in uh Houston it's called You Are Cook	0	0	0	0	1	0	0	0	0	1	0	0	0	0	0	0	0	0	0	0	2	1	38	3.601	0.094763158	9.782375	3.884537242	126	3.315789474
2166	1011	FEMALE	1964	SOUTH MIDLAND	2	FEMALE+MALE	95	401.290375	412.486625	and that's exactly what you are and it a it turned out it's a cattle rancher who owns the restaurant and has his own cattle so it's an ongoing circle	0	0	1	0	0	0	0	0	0	1	0	0	0	0	0	0	0	0	0	1	3	0	33	2.903625	0.087988636	11.19625	2.947415429	117	3.545454545
2166	1011	FEMALE	1964	SOUTH MIDLAND	2	FEMALE+MALE	96	412.486625	426.473	you know and you uh you get your all your salad and everything for your salad is at one part of the restaurant and then everything for a baked potato and everything you can imagine to put on it is another section and then right smack in the middle is these	0	0	3	0	0	0	0	0	0	0	1	0	0	0	0	0	0	0	0	0	4	1	51	3.584375	0.070281863	13.986375	3.646405877	206	4.039215686
2166	1011	FEMALE	1964	SOUTH MIDLAND	2	FEMALE+MALE	98	428.978125	434.487375	that they have set up for the people to use and you go in and you pick out your own selection of meat	1	0	1	0	0	0	0	0	0	1	1	0	0	0	0	0	0	0	0	0	4	0	24	1.40325	0.05846875	5.50925	4.356309843	79	3.291666667
2166	1011	FEMALE	1964	SOUTH MIDLAND	2	FEMALE+MALE	99	434.487375	447.9575	that you want to to cook you know filet or T bone or whatever it is and they're just huge then there you know there the meat is just massive just massive i think the smallest- the smallest they have is	0	0	0	0	1	0	0	0	0	1	2	0	0	0	0	0	0	0	0	0	4	0	43	4.792125	0.111444767	13.470125	3.192249515	159	3.697674419
2167	1033	FEMALE	1965	SOUTH MIDLAND	1	FEMALE+FEMALE	101	338.16675	343.894625	selling soda machines at the uh selling- like Coca-Cola had given him	0	0	0	0	0	0	0	0	0	0	0	0	0	0	0	0	0	0	0	0	0	1	13	5.109875	0.393067308	5.727875	2.269602601	56	4.307692308
2167	1033	FEMALE	1965	SOUTH MIDLAND	1	FEMALE+FEMALE	104	348.421125	354.717	kids a a basketball camp that's what it is these little kids would come here and uh Coca-Cola	0	0	0	0	0	0	0	0	0	0	0	0	0	0	0	0	0	0	0	0	0	1	20	5.513875	0.27569375	6.295875	3.176683146	74	3.7
2167	1033	FEMALE	1965	SOUTH MIDLAND	1	FEMALE+FEMALE	105	354.717	364.8395	had sponsored the uh sodas you know just give them_1 to him told him to give them_1 to the boys well he sold them_1 for something like fifty seventy five cents to these boys when he's supposed to given them_1 to them_1	0	4	0	0	0	0	0	0	0	0	0	0	0	0	0	0	0	0	0	0	4	1	43	9.0525	0.210523256	10.1225	4.24796246	176	4.093023256
2167	1033	FEMALE	1965	SOUTH MIDLAND	1	FEMALE+FEMALE	108	367.672	370.496	yeah he was a he's uh we call him Dana Jerk	0	0	0	0	0	0	0	0	0	0	0	0	0	0	0	0	0	0	0	0	0	1	12	2.307	0.19225	2.824	4.249291785	32	2.666666667
2167	1033	FEMALE	1965	SOUTH MIDLAND	1	FEMALE+FEMALE	110	376.0755	380.395375	yeah and he *laughter*-blames all of his uh tax problems on his elementary school wife	0	0	2	0	0	0	0	0	0	0	0	0	0	0	0	0	0	0	0	0	2	1	16	3.721875	0.232617188	4.319875	3.703810874	69	4.3125
2167	1033	FEMALE	1965	SOUTH MIDLAND	1	FEMALE+FEMALE	113	382.768875	386.127875	yeah she she never even got out of elementary school	0	0	0	0	0	0	0	0	0	0	0	0	0	0	0	0	0	0	0	0	0	0	10	2.468	0.2468	3.359	2.977076511	43	4.3
2167	1033	FEMALE	1965	SOUTH MIDLAND	1	FEMALE+FEMALE	116	388.77125	396.34	well no he was just a jerk he put uh he put the blame on everyone but himself he went out and you know bought uh bought recruits	0	0	0	0	0	0	0	0	0	0	0	0	0	1	0	0	0	0	0	0	1	2	28	5.393	0.192607143	7.56875	3.699421965	101	3.607142857
2167	1033	FEMALE	1965	SOUTH MIDLAND	1	FEMALE+FEMALE	117	396.34	399.736125	no- i'm sure you know that's one thing you don't do	0	0	0	0	1	0	0	0	0	0	1	0	0	0	0	0	0	0	0	0	2	0	14	2.740125	0.195723214	3.396125	4.12234532	37	2.642857143
2167	1033	FEMALE	1965	SOUTH MIDLAND	1	FEMALE+FEMALE	118	399.736125	411.306625	he went out and did that and he got caught and then he got caught with the taxes and then he got caught with the sodas and that soda really went over on the people in Memphis they really got hot about that	0	0	0	0	0	0	0	0	0	0	0	0	0	0	0	0	0	0	0	0	0	0	43	10.584875	0.246159884	11.5705	3.716347608	163	3.790697674
2167	1033	FEMALE	1965	SOUTH MIDLAND	1	FEMALE+FEMALE	12	28.984625	32.511875	i don't know he's got a million dollar contract when he quits	0	0	0	0	0	0	0	0	0	1	0	0	0	0	0	0	0	0	0	0	1	0	14	0.94125	0.067232143	3.52725	3.969097739	48	3.428571429
2167	1033	FEMALE	1965	SOUTH MIDLAND	1	FEMALE+FEMALE	120	414.403125	417.72	yeah these were young kids too they couldn't have been out of middle school	0	0	0	0	0	0	0	0	0	0	0	0	0	0	0	0	0	0	0	0	0	0	15	2.634875	0.175658333	3.316875	4.522328999	61	4.066666667
2167	1033	FEMALE	1965	SOUTH MIDLAND	1	FEMALE+FEMALE	122	423.606625	426.98125	yeah well that's uh yeah *laughter*- i'll agree there	0	0	0	0	0	0	0	1	0	0	0	0	0	0	0	0	0	0	0	0	1	1	11	3.018625	0.274420455	3.374625	3.259621439	40	3.636363636
2167	1033	FEMALE	1965	SOUTH MIDLAND	1	FEMALE+FEMALE	123	426.98125	429.14	more powerful than you think	0	0	0	0	0	0	0	0	0	0	0	0	0	0	0	0	0	0	0	0	0	0	5	1.78075	0.35615	2.15875	2.316155182	24	4.8
2167	1033	FEMALE	1965	SOUTH MIDLAND	1	FEMALE+FEMALE	125	432.06125	435.96	yeah i think- guess we did too all right well well you have a good day	0	0	0	0	0	0	0	0	0	0	0	0	0	0	0	0	0	0	0	0	0	0	16	2.174	0.135875	3.89875	4.103879449	54	3.375
2167	1033	FEMALE	1965	SOUTH MIDLAND	1	FEMALE+FEMALE	14	33.550375	38.528	uh no with uh uh when he quits they'll give him a million dollars	0	1	0	0	0	0	0	1	0	0	0	0	0	0	0	0	0	0	0	0	2	3	15	3.797625	0.253175	4.977625	3.013485347	51	3.4
2167	1033	FEMALE	1965	SOUTH MIDLAND	1	FEMALE+FEMALE	16	40.688375	45.156625	Denny Crum- uh uh Louisville University	0	0	0	0	0	0	0	0	0	0	0	0	0	0	0	0	0	0	0	0	0	2	6	2.587625	0.431270833	4.46825	1.342807587	33	5.5
2167	1033	FEMALE	1965	SOUTH MIDLAND	1	FEMALE+FEMALE	17	45.156625	49.779125	the university gives him a million dollars when he quits	0	1	0	0	0	0	0	0	0	0	0	0	0	0	0	0	0	0	0	0	1	0	10	4.3505	0.43505	4.6225	2.163331531	47	4.7
2167	1033	FEMALE	1965	SOUTH MIDLAND	1	FEMALE+FEMALE	2	0.6195	3.893125	oh mostly we watch college basketball	0	0	0	0	0	0	0	0	0	0	0	0	0	0	0	0	0	0	0	0	0	0	6	0.2335	0.038916667	3.273625	1.832830578	32	5.333333333
2167	1033	FEMALE	1965	SOUTH MIDLAND	1	FEMALE+FEMALE	22	54.498375	58.2145	and it's giving him an incentitive/incentive to stay around and	0	1	0	0	0	0	0	0	0	0	0	0	0	0	0	0	0	0	0	0	1	0	12	3.682125	0.30684375	3.716125	3.229170171	52	4.333333333
2167	1033	FEMALE	1965	SOUTH MIDLAND	1	FEMALE+FEMALE	23	58.2145	62.509375	uh he's been there for something- twenty something years	0	0	0	0	0	0	0	0	0	0	0	0	0	0	0	0	0	0	0	0	0	1	10	3.9685	0.39685	4.294875	2.328356471	46	4.6
2167	1033	FEMALE	1965	SOUTH MIDLAND	1	FEMALE+FEMALE	25	64.3175	69.962875	i really don't know the uh full reason why they're doing it but they've got confidence in the man	0	0	0	0	0	0	0	0	0	1	0	0	0	0	0	0	0	0	0	0	1	1	22	5.2135	0.236977273	5.645375	3.896995328	76	3.454545455
2167	1033	FEMALE	1965	SOUTH MIDLAND	1	FEMALE+FEMALE	27	73.5645	75.71275	oh he gets too much he gets- you know he	0	0	0	0	0	0	0	0	0	0	0	0	0	0	0	0	0	0	0	0	0	0	10	1.8005	0.18005	2.14825	4.654951705	30	3
2167	1033	FEMALE	1965	SOUTH MIDLAND	1	FEMALE+FEMALE	3	3.893125	13.117625	yeah and uh you know we're from uh originally from Louisville Kentucky and they've got a fairly decent ball club down there	0	0	0	0	0	0	0	0	0	1	0	0	0	0	0	0	0	0	0	0	1	2	24	1.716625	0.071526042	9.2245	2.601767033	100	4.166666667
2167	1033	FEMALE	1965	SOUTH MIDLAND	1	FEMALE+FEMALE	31	79.99675	82.64	he's got a TV show down there and everything	0	0	0	0	0	0	0	0	0	1	0	0	0	0	0	0	0	0	0	0	1	0	11	2.55225	0.232022727	2.64325	4.161543554	35	3.181818182
2167	1033	FEMALE	1965	SOUTH MIDLAND	1	FEMALE+FEMALE	37	92.61625	99.4	not a lot uh i- i don't really care for pro basketball i like college basketball and pro football	0	0	0	0	0	0	0	0	0	0	0	0	0	0	0	0	0	0	0	0	0	1	20	6.27775	0.3138875	6.78375	2.948221854	77	3.85
2167	1033	FEMALE	1965	SOUTH MIDLAND	1	FEMALE+FEMALE	38	99.4	104.65575	but i do watch some uh pro football- basketball mostly it's uh	0	0	0	0	0	0	0	0	0	0	0	0	0	0	0	0	0	0	0	0	0	2	13	4.63775	0.35675	5.25575	2.473481425	49	3.769230769
2167	1033	FEMALE	1965	SOUTH MIDLAND	1	FEMALE+FEMALE	45	117.504375	121.662625	and i can name a few more i just can't think of their names right off hand	0	0	1	0	0	0	0	0	0	0	0	0	0	0	0	0	0	0	0	0	1	0	18	3.47825	0.193236111	4.15825	4.328744063	57	3.166666667
2167	1033	FEMALE	1965	SOUTH MIDLAND	1	FEMALE+FEMALE	48	133.192625	136.88825	yeah well the uh NC double A tournament's going on right now	0	0	0	0	0	0	0	0	0	0	0	0	0	0	0	0	0	0	0	0	0	1	13	3.695625	0.284278846	3.695625	3.517672924	48	3.692307692
2167	1033	FEMALE	1965	SOUTH MIDLAND	1	FEMALE+FEMALE	5	17.0435	18.867	uh as long as i can remember	0	0	0	0	0	0	0	0	0	0	0	0	0	0	0	0	0	0	0	0	0	1	7	0.4595	0.065642857	1.8235	3.838771593	22	3.142857143
2167	1033	FEMALE	1965	SOUTH MIDLAND	1	FEMALE+FEMALE	51	139.508875	143.6175	i haven't watched it this year because_1 Louisville's out of it this year	0	0	0	0	0	0	0	0	0	0	0	0	1	0	0	0	0	0	0	0	1	0	15	3.616125	0.241075	4.108625	3.65085643	59	3.933333333
2167	1033	FEMALE	1965	SOUTH MIDLAND	1	FEMALE+FEMALE	55	148.340125	154.2	tall guys who had uh didn't meet the requirements you know uh	0	0	0	0	0	0	0	0	0	0	0	0	0	0	0	0	0	0	0	1	1	2	13	4.951875	0.380913462	5.859875	2.218477357	49	3.769230769
2167	1033	FEMALE	1965	SOUTH MIDLAND	1	FEMALE+FEMALE	57	155.8475	162.76	yeah- yeah academically they didn't meet the requirements so they couldn't play this year so four of them_1 they had four people	0	0	0	0	0	0	0	0	0	0	0	0	0	0	0	0	0	0	0	0	0	0	24	6.201	0.258375	6.9125	3.471971067	104	4.333333333
2167	1033	FEMALE	1965	SOUTH MIDLAND	1	FEMALE+FEMALE	58	162.76	168.411625	my husband's sitting here putting four fingers in my face *laughter* four uh	0	0	2	0	0	0	0	0	0	0	0	0	0	0	0	0	0	0	0	0	2	1	15	4.287625	0.285841667	5.651625	2.654103908	61	4.066666667
2167	1033	FEMALE	1965	SOUTH MIDLAND	1	FEMALE+FEMALE	59	168.411625	171.932	but they weren't very good but they was uh	0	0	0	0	0	0	0	0	0	0	0	0	0	0	0	0	0	0	0	0	0	1	10	2.291375	0.2291375	3.520375	2.840606469	33	3.3
2167	1033	FEMALE	1965	SOUTH MIDLAND	1	FEMALE+FEMALE	66	179.476	184.187625	i think that was almost every one of them_1 that he recruited uh recruited for this year	0	0	0	0	1	0	0	0	0	0	1	0	0	0	0	0	0	0	0	0	2	1	17	4.445625	0.261507353	4.711625	3.608096994	72	4.235294118
2167	1033	FEMALE	1965	SOUTH MIDLAND	1	FEMALE+FEMALE	67	184.187625	186.662	he didn't and none of them_1 got to play	0	0	0	0	0	0	0	0	0	0	0	0	0	0	0	0	0	0	0	0	0	0	10	2.474375	0.2474375	2.474375	4.041424602	31	3.1
2167	1033	FEMALE	1965	SOUTH MIDLAND	1	FEMALE+FEMALE	71	193.682125	197.58075	yeah well they put up a good show they did pretty good for uh	1	0	0	0	0	0	0	0	0	0	0	0	0	0	0	0	0	0	0	0	1	1	14	2.92975	0.209267857	3.898625	3.591009651	48	3.428571429
2167	1033	FEMALE	1965	SOUTH MIDLAND	1	FEMALE+FEMALE	72	197.58075	201.755875	you know having all short people and uh we only had	0	0	0	0	0	0	0	0	0	0	0	0	0	0	0	0	0	0	0	0	0	1	11	3.871125	0.351920455	4.175125	2.634651657	41	3.727272727
2167	1033	FEMALE	1965	SOUTH MIDLAND	1	FEMALE+FEMALE	73	201.755875	204.66	one we only had one senior on the team	0	0	0	0	0	0	0	0	0	0	0	0	0	0	0	0	0	0	0	0	0	0	9	2.904125	0.322680556	2.904125	3.099040158	30	3.333333333
2167	1033	FEMALE	1965	SOUTH MIDLAND	1	FEMALE+FEMALE	75	206.51	210.16	so next year they'll be back and back with a vengeance	0	0	0	0	0	0	0	1	0	0	0	0	0	0	0	0	0	0	0	0	1	0	12	3.274	0.272833333	3.65	3.287671233	43	3.583333333
2167	1033	FEMALE	1965	SOUTH MIDLAND	1	FEMALE+FEMALE	77	215.244875	226.039125	in some states yeah because it's reasonable now uh you know me- with me being from Louisville i'm going to say at Louisville is unfair because Louisville's got the highest uh	0	0	0	0	0	0	0	1	0	1	0	0	0	0	0	0	0	0	0	0	2	2	34	10.70025	0.314713235	10.79425	3.149825138	140	4.117647059
2167	1033	FEMALE	1965	SOUTH MIDLAND	1	FEMALE+FEMALE	79	228.073625	239.032875	the line the line- the line drawn i don't know the correct word for it vocalized-noise but Louisville's is higher than most other universities and	0	0	1	0	0	0	0	0	0	0	0	0	0	0	0	0	0	0	0	0	1	0	28	9.095375	0.324834821	10.95925	2.55491936	118	4.214285714
2167	1033	FEMALE	1965	SOUTH MIDLAND	1	FEMALE+FEMALE	82	241.16	246.764125	yeah they they vary from university not just state to state university	0	0	0	0	0	0	0	0	0	0	0	0	0	0	0	0	0	0	0	0	0	0	12	4.497125	0.374760417	5.604125	2.141279861	59	4.916666667
2167	1033	FEMALE	1965	SOUTH MIDLAND	1	FEMALE+FEMALE	83	246.764125	255.994875	if they'd been anywhere else i don't you know i don't care where it was anywhere in the United States they could have played but beings they was in Louisville they couldn't play	0	0	0	0	1	0	0	0	0	0	0	0	0	0	0	0	0	0	0	0	1	0	37	8.67275	0.234398649	9.23075	4.008341684	141	3.810810811
2167	1033	FEMALE	1965	SOUTH MIDLAND	1	FEMALE+FEMALE	85	258.551125	262.99175	oh he's highly upset he uh went on uh	0	0	0	0	0	0	0	0	0	0	0	0	0	0	0	0	0	0	0	0	0	2	10	3.72675	0.372675	4.440625	2.251935257	28	2.8
2167	1033	FEMALE	1965	SOUTH MIDLAND	1	FEMALE+FEMALE	86	262.99175	275.750125	he was on uh Twenty Twenty or Sixty Minutes i can't remember which one and got blasted uh you know they uh that's where it all came about because he said a few remarks of uh on that uh talk show or	0	0	0	0	0	0	0	0	0	0	0	0	0	0	0	0	0	0	0	0	0	5	44	12.284375	0.279190341	12.758375	3.44871506	154	3.5
2167	1033	FEMALE	1965	SOUTH MIDLAND	1	FEMALE+FEMALE	87	275.750125	285.357375	news show and then they uh next thing you know well- they're in violation if they don't uh if they stop- if they keep playing they're in violation	0	0	0	0	0	0	0	0	0	0	0	0	0	0	0	0	0	0	0	0	0	2	31	8.81325	0.284298387	9.60725	3.226729813	114	3.677419355
2167	1033	FEMALE	1965	SOUTH MIDLAND	1	FEMALE+FEMALE	88	285.357375	289.75825	so but uh Denny Crum ran his mouth a little bit too much	0	0	0	0	0	0	0	0	0	0	0	0	0	0	0	0	0	0	0	0	0	1	13	3.511625	0.270125	4.400875	2.95395802	44	3.384615385
2167	1033	FEMALE	1965	SOUTH MIDLAND	1	FEMALE+FEMALE	9	24.12125	26.45375	yeah Denny Crum's pretty good	0	0	0	0	0	0	0	0	0	0	0	0	0	0	0	0	0	0	0	0	0	0	6	1.07875	0.179791667	2.3325	2.572347267	24	4
2167	1033	FEMALE	1965	SOUTH MIDLAND	1	FEMALE+FEMALE	90	291.36725	294.787	on national TV he messed up but uh	0	0	0	0	0	0	0	0	0	0	0	0	0	0	0	0	0	0	0	0	0	1	8	1.626	0.20325	3.41975	2.339352292	27	3.375
2167	1033	FEMALE	1965	SOUTH MIDLAND	1	FEMALE+FEMALE	92	295.854625	308.08	probably that's probably what it mostly is i- i can't say- say that for sure but you know uh right now though Kentucky's just now getting off of a uh their	0	0	0	0	0	0	0	0	0	0	0	0	0	0	0	0	0	0	0	0	0	2	34	11.755375	0.345746324	12.225375	2.781100784	120	3.529411765
2167	1033	FEMALE	1965	SOUTH MIDLAND	1	FEMALE+FEMALE	93	308.08	312.5	suspension from playing on uh TV and then games	0	0	0	0	0	0	0	0	0	0	0	0	0	0	0	0	0	0	0	0	0	1	9	4.42	0.491111111	4.42	2.036199095	39	4.333333333
2167	1033	FEMALE	1965	SOUTH MIDLAND	1	FEMALE+FEMALE	94	312.5	321.377875	next year they'll be uh playing and i know Memphis State was even in a few of them_1 where they got- uh couldn't play	0	0	0	0	1	0	0	1	0	0	0	0	0	0	0	0	0	0	0	0	2	2	26	8.877875	0.341456731	8.877875	2.928628754	91	3.5
2167	1033	FEMALE	1965	SOUTH MIDLAND	1	FEMALE+FEMALE	95	321.377875	324.830125	in uh games and stuff because of uh	0	0	0	0	0	0	0	0	0	0	0	0	0	0	0	0	0	0	0	0	0	2	8	3.17825	0.39728125	3.45225	2.317329278	28	3.5
2167	1033	FEMALE	1965	SOUTH MIDLAND	1	FEMALE+FEMALE	97	325.605125	330.69175	uh Dana Kirk that was their coach down there uh or over there	0	0	1	0	0	0	0	0	0	0	0	0	0	0	0	0	0	0	0	1	2	2	13	5.012625	0.385586538	5.086625	2.555722114	49	3.769230769
2167	1033	FEMALE	1965	SOUTH MIDLAND	1	FEMALE+FEMALE	99	332.394875	336.22	he was uh we was living in Memphis for a while that's why i know about Memphis State	0	0	0	0	0	0	0	0	0	0	0	0	0	0	0	0	0	0	0	0	0	1	19	3.624125	0.190743421	3.825125	4.967157936	66	3.473684211
2171	1055	FEMALE	1965	SOUTH MIDLAND	2	FEMALE+MALE	101	434.763875	440.072375	um i've talked about camping with someone i've talked about the weather	0	0	0	0	0	0	0	0	0	0	0	0	0	1	0	0	0	0	0	0	1	1	14	1.941375	0.138669643	5.3085	2.637279834	58	4.142857143
2171	1055	FEMALE	1965	SOUTH MIDLAND	2	FEMALE+MALE	12	53.5995	59.053125	but forcing them to to donate basically their time and efforts	0	0	1	0	0	0	0	0	0	0	0	0	0	0	0	0	0	0	0	0	1	0	11	3.013625	0.273965909	5.453625	2.017007037	52	4.727272727
2171	1055	FEMALE	1965	SOUTH MIDLAND	2	FEMALE+MALE	16	80.812375	89.04325	i don't either i was i almost hung up because i thought well gosh i don't i don't really have an opinion except for no i think that's dumb	0	0	0	0	1	0	0	0	0	1	0	0	0	0	0	1	0	0	0	0	3	0	33	2.36625	0.071704545	8.230875	4.009294273	106	3.212121212
2171	1055	FEMALE	1965	SOUTH MIDLAND	2	FEMALE+MALE	18	91.28375	97.392125	i've been here for um just uh almost five years- well no almost four years	0	0	0	0	0	0	0	0	0	0	0	0	0	0	0	0	0	0	0	0	0	2	16	3.240375	0.202523438	6.108375	2.619354575	58	3.625
2171	1055	FEMALE	1965	SOUTH MIDLAND	2	FEMALE+MALE	19	97.392125	100.521625	and i lived with Dana in school	0	0	0	0	0	0	0	0	0	0	0	0	0	0	0	0	0	0	0	0	0	0	7	1.9975	0.285357143	3.1295	2.236779038	25	3.571428571
2171	1055	FEMALE	1965	SOUTH MIDLAND	2	FEMALE+MALE	2	1.050875	3.566875	well how do you feel about it	0	0	0	0	0	0	0	0	0	0	0	0	0	0	0	0	0	0	0	0	0	0	7	1.146	0.163714286	2.516	2.782193959	23	3.285714286
2171	1055	FEMALE	1965	SOUTH MIDLAND	2	FEMALE+MALE	20	100.521625	102.78575	that's how we know each other	0	0	0	0	0	0	0	0	0	0	0	0	0	0	0	0	0	0	0	0	0	0	7	1.290125	0.184303571	2.264125	3.091702092	23	3.285714286
2171	1055	FEMALE	1965	SOUTH MIDLAND	2	FEMALE+MALE	22	106.73075	111.08875	uh-huh last weekend we went to Six Flags Saturday	0	0	0	0	0	0	0	0	0	0	0	0	0	0	0	0	0	0	0	0	0	0	10	2.15175	0.215175	4.358	2.294630564	40	4
2171	1055	FEMALE	1965	SOUTH MIDLAND	2	FEMALE+MALE	23	111.08875	112.861	yeah a good old time	0	0	0	0	0	0	0	0	0	0	0	0	0	0	0	0	0	0	0	0	0	0	5	1.42625	0.28525	1.77225	2.821272394	16	3.2
2171	1055	FEMALE	1965	SOUTH MIDLAND	2	FEMALE+MALE	25	114.1855	117.465375	well back to the topic at hand *laughter*	0	0	0	0	0	0	0	0	0	0	0	0	0	0	0	0	0	0	0	0	0	0	8	1.359875	0.169984375	3.279875	2.439117344	32	4
2171	1055	FEMALE	1965	SOUTH MIDLAND	2	FEMALE+MALE	26	117.465375	125.22825	what other types of community service would they be talking about i mean vocalized-noise the the recording mentioned the Peace Corps	0	0	0	0	0	0	0	0	0	0	0	0	0	0	0	0	0	0	0	0	0	0	22	4.020875	0.182767045	7.762875	2.834001578	111	5.045454545
2171	1055	FEMALE	1965	SOUTH MIDLAND	2	FEMALE+MALE	30	137.5145	142.00875	i mean i'm all for donating my time to worthy causes like i do some	0	1	1	0	0	0	0	0	0	0	0	0	0	0	0	0	0	0	0	0	2	0	16	1.37825	0.086140625	4.49425	3.560104578	52	3.25
2171	1055	FEMALE	1965	SOUTH MIDLAND	2	FEMALE+MALE	31	142.00875	148.491875	volunteer work here and there and every once in a while i'll do uh a uh local Big Brother Big Sister thing	0	0	0	0	0	0	0	1	0	0	0	0	0	0	0	0	0	0	0	0	1	2	23	2.119125	0.09213587	6.483125	3.54767184	84	3.652173913
2171	1055	FEMALE	1965	SOUTH MIDLAND	2	FEMALE+MALE	32	148.491875	151.294625	or i'll go you know do a	0	0	0	0	0	0	0	1	0	0	0	0	0	0	0	0	0	0	0	0	1	0	8	1.65075	0.20634375	2.80275	2.854339488	17	2.125
2171	1055	FEMALE	1965	SOUTH MIDLAND	2	FEMALE+MALE	37	156.490875	160.891125	yeah i i couldn't possibly commit a year or two of my life	0	0	1	0	0	0	0	0	0	0	0	0	0	0	0	0	0	0	0	0	1	0	14	1.196125	0.0854375	4.40025	3.181637407	45	3.214285714
2171	1055	FEMALE	1965	SOUTH MIDLAND	2	FEMALE+MALE	38	160.891125	163.110125	to to go do something	0	0	0	0	0	0	0	0	0	0	0	0	0	0	0	0	0	0	0	0	0	0	5	1.423	0.2846	2.219	2.253267237	17	3.4
2171	1055	FEMALE	1965	SOUTH MIDLAND	2	FEMALE+MALE	4	21.62875	28.883375	no the the only people i know that have done anything remotely like that are people that have gone to be missionaries	0	0	0	0	0	0	0	0	0	0	1	0	0	0	0	0	0	0	0	2	3	0	22	2.806625	0.127573864	7.254625	3.032548202	96	4.363636364
2171	1055	FEMALE	1965	SOUTH MIDLAND	2	FEMALE+MALE	44	171.1395	177.493875	i have this thing against bugs too and seems to me like the Peace Corps they send you someplace that there's a lot of bugs	0	0	0	0	0	0	0	0	0	1	0	0	0	0	0	0	0	0	1	1	3	0	26	3.024375	0.116322115	6.354375	4.091669126	97	3.730769231
2171	1055	FEMALE	1965	SOUTH MIDLAND	2	FEMALE+MALE	47	179.899875	187.534875	have to live in a shack with no air conditioning and no medicine and no anything i'd probably catch a terrible disease and die	0	0	0	0	0	0	0	0	1	0	0	0	0	0	0	0	0	0	0	0	1	0	26	4.267	0.164115385	7.635	3.405370007	102	3.923076923
2171	1055	FEMALE	1965	SOUTH MIDLAND	2	FEMALE+MALE	5	28.883375	35.299	and that's only because i went to Baylor and a lot of students from Baylor go and and serve as missionaries during the summer	0	0	0	0	0	0	0	0	0	0	0	0	0	0	0	0	0	0	0	0	0	0	25	3.727625	0.149105	6.415625	3.896736483	101	4.04
2171	1055	FEMALE	1965	SOUTH MIDLAND	2	FEMALE+MALE	55	217.422	221.995375	oh i don't know either the other- growing up all i knew was	0	0	0	0	0	0	0	0	0	0	0	0	0	0	0	0	0	0	0	0	0	0	14	1.633375	0.116669643	4.573375	3.0611966	45	3.214285714
2171	1055	FEMALE	1965	SOUTH MIDLAND	2	FEMALE+MALE	56	221.995375	234.143625	you go to high school you you know you work you go to college you get out of college and you get a good job and you work and and none of this you go spend two years in the Peace Corps to expand- to broaden your horizons	0	0	1	0	0	0	0	0	0	0	0	0	0	0	0	0	0	0	0	0	1	0	48	6.71425	0.139880208	12.14825	3.951186385	171	3.5625
2171	1055	FEMALE	1965	SOUTH MIDLAND	2	FEMALE+MALE	6	35.299	40.950875	but I think i think that's a terrible idea that's like forcing someone to donate to a charity	0	0	0	0	2	0	0	0	0	0	0	0	0	1	0	0	0	0	0	0	3	0	20	2.469875	0.12349375	5.651875	3.538648679	74	3.7
2171	1055	FEMALE	1965	SOUTH MIDLAND	2	FEMALE+MALE	66	286.098125	288.403125	kind of like joining the military	0	0	0	0	0	0	0	0	0	0	0	0	0	0	0	0	0	0	0	0	0	0	6	1.382875	0.230479167	2.305	2.603036876	28	4.666666667
2171	1055	FEMALE	1965	SOUTH MIDLAND	2	FEMALE+MALE	68	290.158	296.13475	well i mean in that respect a lot of people join the military to to grow up	0	0	0	0	0	0	0	0	0	0	0	0	0	0	0	0	0	0	0	0	0	0	17	2.53075	0.148867647	5.97675	2.84435521	59	3.470588235
2171	1055	FEMALE	1965	SOUTH MIDLAND	2	FEMALE+MALE	69	296.13475	304.171125	and to decide what they want to do and the Peace Corps or something like that is probably useful as as that kind of a time	0	0	0	0	0	0	0	0	0	0	0	0	0	0	0	0	0	0	0	0	0	0	26	3.87025	0.148855769	8.036375	3.235289543	97	3.730769231
2171	1055	FEMALE	1965	SOUTH MIDLAND	2	FEMALE+MALE	73	334.6135	340.450375	i'd probably have a different perspective if i actually knew someone that had gone into the Peace Corps	0	0	0	0	0	0	0	0	0	0	0	0	0	1	0	0	0	0	0	1	2	0	19	2.924875	0.153940789	5.836875	3.255166506	85	4.473684211
2171	1055	FEMALE	1965	SOUTH MIDLAND	2	FEMALE+MALE	74	340.450375	342.51575	but i don't and none of my	0	0	1	0	0	0	0	0	0	0	0	0	0	0	0	0	0	0	0	0	1	0	8	0.887375	0.110921875	2.065375	3.87338861	19	2.375
2171	1055	FEMALE	1965	SOUTH MIDLAND	2	FEMALE+MALE	76	345.0265	347.26	oh that's okay none- and none of my	0	0	1	0	0	0	0	0	0	0	0	0	0	0	0	0	0	0	0	0	1	0	9	0.9975	0.110833333	2.2335	4.029550034	26	2.888888889
2171	1055	FEMALE	1965	SOUTH MIDLAND	2	FEMALE+MALE	77	347.26	353.21075	really close friends in college went off to be missionaries or anything so i don't really know anyone first hand that's	0	0	0	0	0	0	0	0	0	0	0	0	0	1	0	0	0	0	0	1	2	0	23	3.37275	0.146641304	5.95075	3.865059026	97	4.217391304
2171	1055	FEMALE	1965	SOUTH MIDLAND	2	FEMALE+MALE	78	353.21075	357.495625	that's committed- committed a chunk of their life to do service work	0	0	1	0	0	0	0	0	0	0	0	0	0	0	0	0	0	0	0	0	1	0	13	2.166875	0.166682692	4.284875	3.033927477	55	4.230769231
2171	1055	FEMALE	1965	SOUTH MIDLAND	2	FEMALE+MALE	79	357.495625	362.79	everybody i know has been well i'm going to go get a job- good job and make some money and buy a nice car	0	0	0	0	0	0	0	1	0	0	1	0	0	1	0	1	0	0	0	0	4	0	26	1.786375	0.068706731	5.294375	4.910872388	80	3.076923077
2171	1055	FEMALE	1965	SOUTH MIDLAND	2	FEMALE+MALE	8	42.07125	46.62275	i mean it it's nice to to try to teach young people some	0	0	0	0	0	0	0	0	0	0	0	0	0	0	0	0	1	0	0	0	1	0	14	2.7835	0.198821429	4.5515	3.075909041	43	3.071428571
2171	1055	FEMALE	1965	SOUTH MIDLAND	2	FEMALE+MALE	84	380.01125	383.9775	i certainly didn't mark *laughter*-off anything to get this one	1	0	0	0	0	0	0	0	0	0	0	0	0	0	0	0	0	0	0	0	1	0	12	1.93025	0.160854167	3.96625	3.025527892	50	4.166666667
2171	1055	FEMALE	1965	SOUTH MIDLAND	2	FEMALE+MALE	85	383.9775	392.37275	i can't- i can't imagine and the switchboard's been down for several days and the last time i called it before it went down	0	0	0	0	0	0	0	0	0	0	1	0	0	0	0	0	0	0	0	0	1	0	27	3.79525	0.140564815	8.39525	3.216104345	96	3.555555556
2171	1055	FEMALE	1965	SOUTH MIDLAND	2	FEMALE+MALE	86	392.37275	400.776375	i had this topic and i didn't feel like talking about it so i hung up and i guess they they keep you on the same topic until you actually talk to somebody about it	0	0	0	0	0	0	0	0	0	0	0	0	0	1	0	0	0	0	0	0	1	0	36	2.517625	0.069934028	8.403625	4.283865594	128	3.555555556
2171	1055	FEMALE	1965	SOUTH MIDLAND	2	FEMALE+MALE	91	408.481375	411.447125	oh probably five or six	0	0	0	0	0	0	0	0	0	0	0	0	0	0	0	0	0	0	0	0	0	0	5	1.60575	0.32115	2.96575	1.685914187	19	3.8
2171	1055	FEMALE	1965	SOUTH MIDLAND	2	FEMALE+MALE	95	416.525625	418.979875	yeah did Dana sign you up for this	1	0	0	0	0	0	0	0	0	0	0	0	0	0	0	0	0	0	0	0	1	0	8	1.34625	0.16828125	2.45425	3.259651625	27	3.375
2171	1055	FEMALE	1965	SOUTH MIDLAND	2	FEMALE+MALE	97	424.71075	429.844375	yeah that's she stuck my name on some list so they mailed me the information	0	1	1	0	0	0	0	0	0	0	0	0	0	0	0	0	0	0	0	0	2	0	16	3.047625	0.190476562	5.133625	3.116706031	61	3.8125
2171	1055	FEMALE	1965	SOUTH MIDLAND	2	FEMALE+MALE	98	429.844375	431.644625	that i filled out	0	0	0	0	0	0	0	0	0	0	1	0	0	0	0	0	0	0	0	0	1	0	5	1.32425	0.26485	1.80025	2.777392029	14	2.8
2173	1018	FEMALE	1962	SOUTH MIDLAND	3	FEMALE+FEMALE	13	39.567875	51.856	back when i had time to watch TV oh maybe last year when i wasn't doing aerobics and work wasn't quite as busy as it's been lately um i liked The Wonders Year's and uh	0	0	0	0	0	0	0	0	0	0	0	0	0	0	0	0	0	0	0	0	0	2	39	6.427	0.164794872	12.288125	3.173795839	129	3.307692308
2173	1018	FEMALE	1962	SOUTH MIDLAND	3	FEMALE+FEMALE	15	53.51475	64.78175	sometimes every now and then i'll i'll catch Doogie Howser because i think that comes on at eight on Wednesday nights and that's about the time i get home from aerobics and i turn on the TV as i sit down to eat dinner and i'll catch that	1	0	0	0	1	0	0	3	0	0	1	0	0	0	0	0	0	0	0	0	6	0	52	4.575	0.087980769	11.267	4.61524807	186	3.576923077
2173	1018	FEMALE	1962	SOUTH MIDLAND	3	FEMALE+FEMALE	22	75.27525	77.966625	yeah it's kind of cute um	0	0	0	0	0	0	0	0	0	0	0	0	0	0	0	0	0	0	0	0	0	1	7	0.158	0.022571429	2.691375	2.600901026	19	2.714285714
2173	1018	FEMALE	1962	SOUTH MIDLAND	3	FEMALE+FEMALE	26	82.124125	88.224875	i like uh what is it on Tuesday- oh i think Coach is kind of funny on Tuesday night	0	0	0	0	1	0	0	0	0	0	0	0	0	0	0	0	0	0	0	0	1	1	19	3.280875	0.172677632	6.10075	3.114371184	64	3.368421053
2173	1018	FEMALE	1962	SOUTH MIDLAND	3	FEMALE+FEMALE	27	88.224875	91.37275	yeah i like that one um	0	0	0	0	0	0	0	0	0	0	0	0	0	0	0	0	0	0	0	0	0	1	6	0.75775	0.126291667	3.147875	1.906047731	18	3
2173	1018	FEMALE	1962	SOUTH MIDLAND	3	FEMALE+FEMALE	29	93.487625	95.504125	i haven't seen it in a while	0	0	0	0	0	0	0	0	0	0	0	0	1	0	0	0	0	0	0	0	1	0	8	0.511375	0.063921875	2.0165	3.967270022	21	2.625
2173	1018	FEMALE	1962	SOUTH MIDLAND	3	FEMALE+FEMALE	35	104.745625	117.708125	i *laughter*- know i know it's funny that that women even like that show because he really is he's such a jerk but then it's just kind of funny because you- you can sit there and laugh and go yeah what a guy *laughter* typical *laughter*	0	0	0	0	1	0	0	0	0	0	0	0	0	0	0	1	0	0	0	0	2	0	49	2.147375	0.04382398	12.9625	3.780135005	181	3.693877551
2173	1018	FEMALE	1962	SOUTH MIDLAND	3	FEMALE+FEMALE	36	117.708125	124.690625	but uh that one's kind of cute i'm real bad i got hooked on a soap opera when i was in college General Hospital	0	0	0	0	0	0	0	0	0	0	0	0	0	0	0	0	0	0	0	0	0	1	26	2.303625	0.088600962	6.9825	3.723594701	86	3.307692308
2173	1018	FEMALE	1962	SOUTH MIDLAND	3	FEMALE+FEMALE	37	124.690625	135.677875	everybody in the dorm watched it i mean everybody you were an outcast if you didn't gather in the TV room at two o'clock in the afternoon to watch this soap i mean people scheduled their class around it and everything so i	0	0	1	0	0	0	0	0	0	0	0	0	0	2	0	0	0	0	0	0	3	0	46	2.23125	0.048505435	10.98725	4.186670914	178	3.869565217
2173	1018	FEMALE	1962	SOUTH MIDLAND	3	FEMALE+FEMALE	38	135.677875	142.696875	i started watching it and to this day i still watch it i just kind of got caught in that and then after i moved out of the dorm	0	0	0	0	0	0	0	0	0	0	0	0	0	0	0	0	0	0	0	0	0	0	29	1.597	0.055068966	7.019	4.131642684	99	3.413793103
2173	1018	FEMALE	1962	SOUTH MIDLAND	3	FEMALE+FEMALE	39	142.696875	157.512	my roommates watched General Hospital and they watched All My Children and some other soaps and i was going i'm not even going to be near that TV when they have any other soap on because i don't want to get stuck in another *laughter*-one one is bad enough no more *laughter* but uh	0	0	1	0	0	0	0	1	0	0	0	0	0	0	0	0	0	0	0	0	2	1	58	5.426125	0.093553879	14.815125	3.914918031	222	3.827586207
2173	1018	FEMALE	1962	SOUTH MIDLAND	3	FEMALE+FEMALE	4	5.555375	7.804625	uh-huh i've never seen that before	0	0	0	0	0	0	0	0	0	0	0	0	0	0	0	0	0	0	0	0	0	0	8	0.51925	0.06490625	2.24925	3.556741136	27	3.375
2173	1018	FEMALE	1962	SOUTH MIDLAND	3	FEMALE+FEMALE	41	161.63875	166.10125	oops *laughter* how old is she oh *laughter*	0	0	0	0	0	0	0	0	0	0	0	0	0	0	0	0	0	0	0	0	0	0	8	0.52025	0.06503125	4.4625	1.792717087	33	4.125
2173	1018	FEMALE	1962	SOUTH MIDLAND	3	FEMALE+FEMALE	47	181.68925	186.716625	yeah don't ever start *laughter* that's just the thing	0	0	0	0	0	0	0	0	0	0	0	0	0	0	0	0	0	0	0	0	0	0	11	0.888	0.080727273	5.027375	2.188020587	42	3.818181818
2173	1018	FEMALE	1962	SOUTH MIDLAND	3	FEMALE+FEMALE	53	207.05325	210.15625	i just couldn't watch that much TV *laughter*	0	0	0	0	0	0	0	0	0	0	0	0	0	0	0	0	0	0	0	0	0	0	9	0.42975	0.04775	3.103	2.900418949	35	3.888888889
2173	1018	FEMALE	1962	SOUTH MIDLAND	3	FEMALE+FEMALE	58	217.534875	232.0165	course see four hours of soap operas is really going to translate into about two hours of TV watching time because they're really half of it is just commercials they play more commercials in soap operas than anything i've ever seen in my life but still i just don't think i could sit down for two hours	0	0	1	0	1	0	0	1	0	0	1	0	0	0	0	0	0	0	0	0	4	0	60	6.301625	0.105027083	14.481625	4.143181445	243	4.05
2173	1018	FEMALE	1962	SOUTH MIDLAND	3	FEMALE+FEMALE	59	232.0165	240.272	and especially two hours of soap operas i'd that'd be that might be a real good way just to break that habit is to have to watch them for that long i'd kind of be like uh	0	0	0	0	0	0	0	0	0	0	0	0	0	0	0	1	0	0	0	0	1	1	40	2.0335	0.0508375	8.2555	4.845254679	131	3.275
2173	1018	FEMALE	1962	SOUTH MIDLAND	3	FEMALE+FEMALE	6	8.936125	17.642625	uh-huh i've heard about it but i've never watched in fact i don't usually watch TV on Monday nights vocalized-noise i guess i'm either just really tired from the weekend and i get home well uh	0	0	0	0	1	0	0	0	0	0	0	0	0	0	0	0	0	0	0	0	1	1	42	2.8465	0.06777381	8.7065	4.823982082	151	3.595238095
2173	1018	FEMALE	1962	SOUTH MIDLAND	3	FEMALE+FEMALE	60	240.272	246.082125	this is enough *laughter* i can't take this any more *laughter* this is disgusting *laughter*	0	0	0	0	0	0	0	0	0	0	0	0	0	0	0	0	0	0	0	0	0	0	16	0.405	0.0253125	5.810125	2.753813386	72	4.5
2173	1018	FEMALE	1962	SOUTH MIDLAND	3	FEMALE+FEMALE	68	261.798375	271.97375	yeah yeah i think so i mean i guess that's the only one i've ever watched and i just i refused to i mean i never watched Dallas or Knots Landing or any of those things because it's like	0	0	0	0	0	0	0	0	0	0	1	0	0	0	0	0	0	0	0	0	1	0	42	2.85275	0.067922619	10.175375	4.127612004	144	3.428571429
2173	1018	FEMALE	1962	SOUTH MIDLAND	3	FEMALE+FEMALE	69	271.97375	275.127375	i don't want to get hooked into one of these things that you have to watch it every week	0	0	0	0	0	0	0	0	1	0	1	0	0	0	0	0	0	0	0	0	2	0	20	0.905625	0.04528125	3.153625	6.341908122	69	3.45
2173	1018	FEMALE	1962	SOUTH MIDLAND	3	FEMALE+FEMALE	7	17.642625	23.97725	i have aerobics on Monday nights too i just didn't quite make it tonight because i was caught up at work for too long *laughter*-but	0	0	0	0	0	0	0	0	0	1	0	0	0	0	0	0	0	0	0	0	1	0	27	2.342625	0.086763889	6.334625	4.262288612	104	3.851851852
2173	1018	FEMALE	1962	SOUTH MIDLAND	3	FEMALE+FEMALE	70	275.127375	282.058	i mean you can watch Coach from time to time and not have to you know not feel like oh wait i'm missing an episode and i won't know what's going on	0	0	0	0	0	0	0	1	1	0	0	0	1	0	0	1	0	0	0	0	4	0	35	1.661625	0.047475	6.930625	5.050049599	113	3.228571429
2173	1018	FEMALE	1962	SOUTH MIDLAND	3	FEMALE+FEMALE	71	282.058	286.20225	and so that's fine and i like LA Law too that's another one	0	0	0	0	0	0	0	0	0	0	0	0	0	0	0	0	0	0	0	0	0	0	15	1.822	0.121466667	4.14425	3.619472763	45	3
2173	1018	FEMALE	1962	SOUTH MIDLAND	3	FEMALE+FEMALE	73	288.24675	302.903875	it is pretty good i've watched it maybe five or six times just that it comes on kind of late on Thursday nights and sometimes i'm trying to get things done and get in bed so i can go to work of of course for you it probably comes on really late on Thursday night come to think of it	0	0	0	0	0	0	0	0	0	0	0	0	0	0	0	0	0	0	0	0	0	0	62	4.28425	0.069100806	14.657125	4.230024647	221	3.564516129
2173	1018	FEMALE	1962	SOUTH MIDLAND	3	FEMALE+FEMALE	8	23.97725	29.056375	but uh yeah i i usually don't get home until eight o'clock so that's another good reason but	0	0	0	0	0	0	0	0	0	0	0	0	0	0	0	0	0	0	0	0	0	1	21	3.847125	0.183196429	5.079125	4.134570423	72	3.428571429
2173	1018	FEMALE	1962	SOUTH MIDLAND	3	FEMALE+FEMALE	87	331.228125	342.7175	yeah i haven't watched Johnny Carson in a long time i used to watch that and i used to watch David Letterman and things like that in college and Love Connection that was one of my favorite ones in college because we'd get up in the in the apartment	0	0	1	0	0	0	0	0	0	0	0	0	1	0	0	0	0	0	0	0	2	0	51	4.351375	0.085321078	11.489375	4.438883751	198	3.882352941
2173	1018	FEMALE	1962	SOUTH MIDLAND	3	FEMALE+FEMALE	88	342.7175	352.0505	and the guys from downstairs who by the way two of them were from San Antonio there were three of us girls upstairs and three guys downstairs and they'd come upstairs and watch it with us and we'd all sit there and	0	0	0	0	0	0	0	0	0	0	0	0	0	0	0	0	0	0	1	1	2	0	44	1.645	0.037386364	9.333	4.714454088	171	3.886363636
2173	1018	FEMALE	1962	SOUTH MIDLAND	3	FEMALE+FEMALE	89	352.0505	359.03625	you know we'd be yelling and going pick this one pick this one and we just had it was just a fun you know fun thing to watch but uh	0	0	0	0	0	0	0	0	0	0	0	0	0	0	0	1	0	0	0	0	1	1	31	0.5045	0.016274194	6.98575	4.437605125	101	3.258064516
2173	1018	FEMALE	1962	SOUTH MIDLAND	3	FEMALE+FEMALE	91	360.638625	372.508	kind of yeah but they have the three choices on video and it's usually real funny because they'll usually get someone in there that half the time the dates didn't work out at all and they have to tell about their date and how it went and	0	0	1	0	0	0	0	1	1	1	1	0	0	1	0	0	0	0	0	0	6	0	50	3.342375	0.0668475	11.869375	4.212521721	188	3.76
2173	1018	FEMALE	1962	SOUTH MIDLAND	3	FEMALE+FEMALE	92	372.508	384.224	half the time they'll say well when he showed up at the door he didn't really look quite like his video and i just wasn't real sometimes they really burn each other it's really kind of *laughter*-funny but	0	0	1	0	0	0	0	1	0	0	0	0	0	0	0	1	0	0	0	0	3	0	43	1.857	0.043186047	11.716	3.670194606	161	3.744186047
2173	1018	FEMALE	1962	SOUTH MIDLAND	3	FEMALE+FEMALE	93	384.224	397.326625	yeah well then if the other person hears something like that they come back just as bad *laughter* and he'll say well she underestimated her weight by quite a bit *laughter* and they they just got you know they they go back and forth and it's kind of funny um	0	0	1	0	0	0	0	1	0	0	0	0	0	0	0	1	0	0	0	0	3	1	52	2.356625	0.045319712	13.102625	3.9686704	204	3.923076923
2173	1018	FEMALE	1962	SOUTH MIDLAND	3	FEMALE+FEMALE	94	397.326625	403.058125	and then you'll see the real funny looking couples and it's it's it was just entertaining and of course that was	0	0	0	0	0	0	0	1	0	0	0	0	0	0	0	0	0	0	0	0	1	0	24	1.7115	0.0713125	5.7315	4.187385501	89	3.708333333
2173	1018	FEMALE	1962	SOUTH MIDLAND	3	FEMALE+FEMALE	95	403.058125	407.390625	that's been probably oh five six seven years *laughter*-ago *laughter*-since	0	0	0	0	0	0	0	0	0	0	0	0	0	0	0	0	0	0	0	0	0	0	13	2.174875	0.167298077	4.3325	3.000577034	60	4.615384615
2173	1018	FEMALE	1962	SOUTH MIDLAND	3	FEMALE+FEMALE	96	407.390625	414.599	we used to do that but uh i don't know if it even still comes on but that was always fun *laughter*	0	0	0	0	0	0	0	0	0	0	0	0	0	0	0	0	0	0	0	0	0	1	23	2.524	0.10973913	7.208375	3.190733002	75	3.260869565
2189	1033	FEMALE	1965	SOUTH MIDLAND	1	FEMALE+MALE	1	0	3.058	oh no i hadn't heard about Bo Jackson though what happened	0	0	0	0	0	0	0	0	0	0	0	0	1	0	0	0	0	0	0	0	1	0	12	2.674	0.222833333	3.058	3.924133421	47	3.916666667
2189	1033	FEMALE	1965	SOUTH MIDLAND	1	FEMALE+MALE	10	59.881	65.949	i well i think uh Joe Montana got something like a million dollars for saying i'm going to Disneyland	0	0	0	0	0	0	0	0	0	0	0	0	0	0	0	1	0	0	0	0	1	1	20	0.724	0.0362	6.068	3.295978906	82	4.1
2189	1033	FEMALE	1965	SOUTH MIDLAND	1	FEMALE+MALE	15	90.830125	94.753125	uh i- i wouldn't know what to do with it	0	0	0	0	0	0	0	0	0	0	0	0	1	0	0	0	0	0	0	0	1	1	11	1.881	0.171	3.923	2.803976549	29	2.636363636
2189	1033	FEMALE	1965	SOUTH MIDLAND	1	FEMALE+MALE	16	94.753125	98.661	we just discussing what we'd do with five thousand	0	0	0	0	0	0	0	0	0	0	0	0	0	0	0	0	0	0	0	0	0	0	10	3.791875	0.3791875	3.907875	2.558935483	41	4.1
2189	1033	FEMALE	1965	SOUTH MIDLAND	1	FEMALE+MALE	21	117.364	129.64425	achievement for the let's see how are they putting that uh the school let's see the academic report- board review board uh the dean's being it more involved with the athletes	0	0	0	0	0	0	0	0	0	0	0	0	0	0	0	0	0	0	0	0	0	2	34	6.561	0.192970588	12.28025	2.768673276	140	4.117647059
2189	1033	FEMALE	1965	SOUTH MIDLAND	1	FEMALE+MALE	22	129.64425	131.84125	yeah i was watching that	0	0	0	0	0	0	0	0	0	0	0	0	0	0	0	0	0	0	0	0	0	0	5	1.374	0.2748	2.197	2.275830678	20	4
2189	1033	FEMALE	1965	SOUTH MIDLAND	1	FEMALE+MALE	26	147.082625	153.1115	some of for most of the people i guess it is for some of them_1 though they do it just for the love of it	0	0	0	0	0	0	0	0	0	0	0	0	0	0	0	0	0	0	0	0	0	0	25	3.552875	0.142115	6.028875	4.146710622	81	3.24
2189	1033	FEMALE	1965	SOUTH MIDLAND	1	FEMALE+MALE	29	168.851375	173.1455	well that's not necessarily true though you know uh	0	0	0	0	0	0	0	0	0	0	0	0	1	0	0	0	0	0	0	0	1	1	10	2.3225	0.23225	4.294125	2.328763136	42	4.2
2189	1033	FEMALE	1965	SOUTH MIDLAND	1	FEMALE+MALE	3	6.599125	9.068125	yeah plays for the Raiders	0	0	0	0	0	0	0	0	0	0	0	0	0	0	0	0	0	0	0	0	0	0	5	2.439875	0.487975	2.469	2.025111381	22	4.4
2189	1033	FEMALE	1965	SOUTH MIDLAND	1	FEMALE+MALE	30	173.1455	177.27175	i'm an avid uh basketball fan of Bull	0	0	0	0	0	0	0	0	0	0	0	0	0	0	0	0	0	0	0	0	0	1	9	2.65825	0.295361111	4.12625	2.181157225	29	3.222222222
2189	1033	FEMALE	1965	SOUTH MIDLAND	1	FEMALE+MALE	31	177.27175	181.88175	and i know that the coach there gets a million dollars when he quits	0	0	0	0	1	0	0	0	0	0	0	0	0	0	0	0	0	0	0	0	1	0	14	3.34	0.238571429	4.61	3.036876356	55	3.928571429
2189	1033	FEMALE	1965	SOUTH MIDLAND	1	FEMALE+MALE	32	181.88175	186.166625	or you know and so you know he's doing it because he wants to	0	0	0	0	1	0	0	0	0	0	0	0	0	0	0	0	0	0	0	0	1	0	15	4.03325	0.268883333	4.284875	3.500685551	47	3.133333333
2189	1033	FEMALE	1965	SOUTH MIDLAND	1	FEMALE+MALE	34	212.942	216.1375	yeah i heard about that i haven't heard much about it though	0	0	0	0	0	0	0	0	0	0	0	0	1	0	0	0	0	0	0	0	1	0	13	1.4125	0.108653846	3.1955	4.068220936	48	3.692307692
2189	1033	FEMALE	1965	SOUTH MIDLAND	1	FEMALE+MALE	38	235.666	239.783625	you don't think- yeah i don't know if it would be dishonest or honest though *laughter*	0	0	0	0	0	0	0	0	0	0	0	0	0	0	0	0	0	0	0	0	0	0	18	1.027625	0.057090278	4.117625	4.37145199	67	3.722222222
2189	1033	FEMALE	1965	SOUTH MIDLAND	1	FEMALE+MALE	40	241.71975	244.353	yeah -it's yeah it's helping the kids	0	0	0	0	0	0	0	0	0	0	0	0	0	0	0	0	0	0	0	0	0	0	9	0.602	0.066888889	2.63325	3.417829678	28	3.111111111
2189	1033	FEMALE	1965	SOUTH MIDLAND	1	FEMALE+MALE	42	247.641375	249.635875	uh it's happened too much	0	0	0	0	0	0	0	0	0	0	0	0	0	0	0	0	0	0	0	0	0	1	6	1.491625	0.248604167	1.9945	3.00827275	20	3.333333333
2189	1033	FEMALE	1965	SOUTH MIDLAND	1	FEMALE+MALE	44	251.242875	254.1145	yeah well we veered from the subject *laughter*	0	0	0	0	0	0	0	0	0	0	0	0	0	0	0	0	0	0	0	0	0	0	8	1.962125	0.245265625	2.871625	2.785879075	38	4.75
2189	1033	FEMALE	1965	SOUTH MIDLAND	1	FEMALE+MALE	48	261.2745	263.3455	it's happened to me more than once	0	0	0	0	0	0	0	0	0	0	0	0	0	0	0	0	0	0	0	0	0	0	8	1.853	0.231625	2.071	3.86286818	27	3.375
2189	1033	FEMALE	1965	SOUTH MIDLAND	1	FEMALE+MALE	49	263.3455	265.621625	yeah almost all the time	0	0	0	0	0	0	0	0	0	0	0	0	0	0	0	0	0	0	0	0	0	0	5	0.534125	0.106825	2.276125	2.19671591	20	4
2189	1033	FEMALE	1965	SOUTH MIDLAND	1	FEMALE+MALE	5	28.930625	30.542	uh i didn't know that	0	0	0	0	0	0	0	0	0	0	0	0	0	0	0	0	0	0	0	0	0	1	6	0.642375	0.1070625	1.611375	3.723528043	16	2.666666667
2189	1033	FEMALE	1965	SOUTH MIDLAND	1	FEMALE+MALE	51	278.468625	281.92175	i haven't had anything on fishing i've had uh	0	0	0	0	0	0	0	0	0	0	0	1	1	0	0	0	0	0	0	0	2	1	11	1.01475	0.09225	3.453125	3.185520362	35	3.181818182
2189	1033	FEMALE	1965	SOUTH MIDLAND	1	FEMALE+MALE	52	281.92175	288.830625	oh arts and crafts uh football basketball and baseball	0	0	0	0	0	0	0	0	0	0	0	0	0	0	0	0	0	0	0	0	0	1	9	4.812875	0.534763889	6.908875	1.302672287	46	5.111111111
2189	1033	FEMALE	1965	SOUTH MIDLAND	1	FEMALE+MALE	53	288.830625	292.438375	child rearing or child day care	0	0	0	0	0	0	0	0	0	0	0	0	0	0	0	0	0	0	0	0	0	0	6	1.39775	0.232958333	3.60775	1.663086411	26	4.333333333
2189	1033	FEMALE	1965	SOUTH MIDLAND	1	FEMALE+MALE	54	292.438375	295.19575	and couple other things i can't remember	0	0	0	0	0	0	0	0	0	0	1	0	0	0	0	0	0	0	0	0	1	0	8	1.433375	0.179171875	2.757375	2.901310123	33	4.125
2189	1033	FEMALE	1965	SOUTH MIDLAND	1	FEMALE+MALE	56	296.674875	300.256125	yeah well almost everyday the vocalized-noise the lines are open	0	0	0	0	0	0	0	0	0	0	0	0	0	0	0	0	0	0	0	0	0	0	11	0.834125	0.075829545	3.58125	3.071553229	54	4.909090909
2189	1033	FEMALE	1965	SOUTH MIDLAND	1	FEMALE+MALE	59	305.67475	314.35275	oh you know uh i had to start out doing it i done it about five times and then uh here lately they i've been letting them_1 catch me	0	0	0	0	0	0	0	0	0	0	0	0	0	0	0	0	0	0	0	0	0	2	30	3.3	0.11	8.678	3.457017746	103	3.433333333
2189	1033	FEMALE	1965	SOUTH MIDLAND	1	FEMALE+MALE	61	318.38875	321.21725	all right well you take it easy bye	0	0	0	0	0	0	0	0	0	0	0	0	0	0	0	0	0	0	0	0	0	0	8	1.165875	0.145734375	2.8285	2.828354251	28	3.5
2189	1033	FEMALE	1965	SOUTH MIDLAND	1	FEMALE+MALE	8	48.924375	55.09525	yeah it does he has more money out of the uh ads than he does the game itself	0	0	0	0	0	0	0	0	0	1	0	0	0	0	0	0	0	0	0	0	1	1	18	2.676875	0.148715278	6.170875	2.916928312	60	3.333333333
2193	1106	FEMALE	1964	SOUTH MIDLAND	2	FEMALE+MALE	10	33.787125	37.815375	women probably understand that better than the men do so i think that's good	0	0	0	0	1	0	0	0	0	0	0	0	0	0	0	0	0	0	0	0	1	0	15	3.07425	0.20495	4.02825	3.723701359	62	4.133333333
2193	1106	FEMALE	1964	SOUTH MIDLAND	2	FEMALE+MALE	100	342.379625	346.33175	you're just always used to men i mean that's just something that men always did	0	0	0	0	0	0	0	0	0	0	1	0	0	0	0	0	0	0	0	0	1	0	17	3.539375	0.208198529	3.952125	4.301483379	63	3.705882353
2193	1106	FEMALE	1964	SOUTH MIDLAND	2	FEMALE+MALE	104	350.07	352.285625	that's exactly right and	0	0	0	0	0	0	0	0	0	0	0	0	0	0	0	0	0	0	0	0	0	0	5	0.137	0.0274	2.215625	2.256699577	20	4
2193	1106	FEMALE	1964	SOUTH MIDLAND	2	FEMALE+MALE	106	355.034625	360.02725	*laughter*-probably yeah and in Dallas you know we had the uh	0	0	0	0	0	0	0	0	0	0	0	0	0	0	0	0	0	0	0	0	0	1	13	1.84425	0.141865385	4.992625	2.603840665	48	3.692307692
2193	1106	FEMALE	1964	SOUTH MIDLAND	2	FEMALE+MALE	107	360.02725	362.521125	Annette Strauss and she's a	0	0	0	0	0	0	0	0	0	0	0	0	0	0	0	0	0	0	0	0	0	0	6	2.031875	0.338645833	2.493875	2.405894441	22	3.666666667
2193	1106	FEMALE	1964	SOUTH MIDLAND	2	FEMALE+MALE	108	362.521125	365.734375	uh first woman mayor so	0	0	0	0	0	0	0	0	0	0	0	0	0	0	0	0	0	0	0	0	0	1	5	2.177875	0.435575	3.21325	1.556056952	19	3.8
2193	1106	FEMALE	1964	SOUTH MIDLAND	2	FEMALE+MALE	110	367.562	368.905	i didn't know that	0	0	0	0	0	0	0	0	0	0	0	0	0	0	0	0	0	0	0	0	0	0	5	1.277	0.2554	1.343	3.723008191	14	2.8
2193	1106	FEMALE	1964	SOUTH MIDLAND	2	FEMALE+MALE	117	385.99825	389.099125	she's got covered all the bases didn't she	0	0	0	0	0	0	0	0	0	0	0	0	0	0	0	0	0	0	0	0	0	0	10	1.10875	0.110875	3.100875	3.224896199	33	3.3
2193	1106	FEMALE	1964	SOUTH MIDLAND	2	FEMALE+MALE	123	404.890625	407.065875	that's really good i guess	0	0	0	0	0	0	0	0	0	0	0	0	0	0	0	0	0	0	0	0	0	0	6	2.14125	0.356875	2.17525	2.758303643	21	3.5
2193	1106	FEMALE	1964	SOUTH MIDLAND	2	FEMALE+MALE	127	414.668	418.155125	yeah yeah they always they they say a lot of times that	0	0	0	0	1	0	0	0	0	0	0	0	0	0	0	0	0	0	0	0	1	0	12	1.442125	0.120177083	3.487125	3.44123024	44	3.666666667
2193	1106	FEMALE	1964	SOUTH MIDLAND	2	FEMALE+MALE	128	418.155125	423.50475	you know woman have more emotions and they can or cannot handle a job because of that	0	0	0	0	0	0	0	0	0	1	0	0	0	0	0	0	0	0	0	0	1	0	17	3.907625	0.229860294	5.349625	3.177792836	69	4.058823529
2193	1106	FEMALE	1964	SOUTH MIDLAND	2	FEMALE+MALE	129	423.50475	432.627	so that's going to be interesting to see how that kind of stuff does play into it because_1 a lot of times you know you do look at the men and they never seem to show any emotion they just	0	0	0	0	0	0	0	1	0	0	0	1	0	0	0	0	0	0	0	0	2	0	41	5.92425	0.144493902	9.12225	4.494505193	148	3.609756098
2193	1106	FEMALE	1964	SOUTH MIDLAND	2	FEMALE+MALE	130	432.627	435.24075	yeah exactly and that's	0	0	0	0	0	0	0	0	0	0	0	0	0	0	0	0	0	0	0	0	0	0	5	2.47175	0.49435	2.61375	1.912960306	19	3.8
2193	1106	FEMALE	1964	SOUTH MIDLAND	2	FEMALE+MALE	132	436.706875	438.520125	that's sad to say	0	0	0	0	0	0	0	0	0	0	0	0	0	0	0	0	0	0	0	0	0	0	5	1.14725	0.22945	1.81325	2.757479664	13	2.6
2193	1106	FEMALE	1964	SOUTH MIDLAND	2	FEMALE+MALE	133	438.520125	441.1935	that that that that's true though	0	0	0	0	0	0	0	0	0	0	0	0	0	0	0	0	0	0	0	0	0	0	7	1.983375	0.283339286	2.673375	2.618413055	27	3.857142857
2193	1106	FEMALE	1964	SOUTH MIDLAND	2	FEMALE+MALE	139	456.777875	461.81225	i am surprised though that we do have so many that are in politics down here	0	0	0	0	1	0	0	0	0	1	0	0	0	0	0	0	0	0	0	1	3	0	16	2.938375	0.183648438	5.034375	3.178150217	61	3.8125
2193	1106	FEMALE	1964	SOUTH MIDLAND	2	FEMALE+MALE	147	480.205375	482.84075	that was a good that was a good leadership	0	0	0	0	0	0	0	0	0	0	0	0	0	0	0	0	0	0	0	0	0	0	9	1.535375	0.170597222	2.635375	3.415073756	34	3.777777778
2193	1106	FEMALE	1964	SOUTH MIDLAND	2	FEMALE+MALE	150	485.489	488.207875	that's what they say that's true	0	0	0	0	0	0	0	0	0	0	0	0	0	0	0	0	0	0	0	0	0	0	8	2.610875	0.326359375	2.718875	2.942393453	25	3.125
2193	1106	FEMALE	1964	SOUTH MIDLAND	2	FEMALE+MALE	152	489.99775	492.62475	*laughter* that's true well i hope	0	0	0	0	0	0	0	0	0	0	0	0	0	0	0	0	0	0	0	0	0	0	8	1.493	0.186625	2.627	3.04529882	26	3.25
2193	1106	FEMALE	1964	SOUTH MIDLAND	2	FEMALE+MALE	154	494.626375	506.58575	whatever these leaders of ours do that everything's for the good that just like like you said it's with man or a woman it should- however they're going to be able to uh take care of us	0	0	1	0	0	0	0	1	0	0	0	0	0	0	0	0	0	0	0	0	2	1	40	5.973375	0.149334375	11.959375	3.344656389	144	3.6
2193	1106	FEMALE	1964	SOUTH MIDLAND	2	FEMALE+MALE	156	508.780625	514.238375	yeah i do know though in our company we don't have a lot of	0	0	1	0	0	0	0	0	0	1	0	0	0	0	0	0	0	0	0	0	2	0	15	3.87575	0.258383333	5.45775	2.748385324	45	3
2193	1106	FEMALE	1964	SOUTH MIDLAND	2	FEMALE+MALE	158	515.265625	520.6995	upper management women- i mean we rarely have any women that are upper management	0	0	0	0	0	0	0	0	0	1	0	0	0	0	0	0	0	0	0	1	2	0	14	4.393875	0.313848214	5.433875	2.576430264	67	4.785714286
2193	1106	FEMALE	1964	SOUTH MIDLAND	2	FEMALE+MALE	162	526.408375	531.242875	i don't know that's really that's really well it's it's so uh	0	0	0	0	0	0	0	0	0	0	0	0	0	0	0	0	0	0	0	0	0	1	17	2.323875	0.136698529	4.8345	3.516392595	45	2.647058824
2193	1106	FEMALE	1964	SOUTH MIDLAND	2	FEMALE+MALE	163	531.242875	544.943125	i guess we're we're kind of the good old boy type atmosphere of men always did the you know the engineering and all this and the technology and men are so i'm i'm sure that's has a lot to do with it	0	0	0	0	2	0	0	0	0	1	0	0	0	0	0	0	0	0	0	0	3	0	47	10.65025	0.226601064	13.70025	3.430594332	152	3.234042553
2193	1106	FEMALE	1964	SOUTH MIDLAND	2	FEMALE+MALE	167	558.011375	560.978	that's right that's exactly right	0	0	0	0	0	0	0	0	0	0	0	0	0	0	0	0	0	0	0	0	0	0	7	2.001	0.285857143	2.966625	2.359583702	27	3.857142857
2193	1106	FEMALE	1964	SOUTH MIDLAND	2	FEMALE+MALE	168	560.978	566.137	so but a lot of more women are starting their own businesses i've noticed than	0	0	1	0	0	0	0	0	0	0	0	0	0	0	0	0	0	0	0	0	1	0	16	3.915	0.2446875	5.159	3.101376236	63	3.9375
2193	1106	FEMALE	1964	SOUTH MIDLAND	2	FEMALE+MALE	169	566.137	569.13225	and that's that's pretty interesting	0	0	0	0	0	0	0	0	0	0	0	0	0	0	0	0	0	0	0	0	0	0	7	1.162	0.166	2.99525	2.337033637	30	4.285714286
2193	1106	FEMALE	1964	SOUTH MIDLAND	2	FEMALE+MALE	17	45.5195	48.8575	i think that that's a good benefit i think having women	0	0	0	0	1	0	0	0	0	0	0	0	0	0	0	0	0	0	0	0	1	0	12	0.672	0.056	3.338	3.594967046	44	3.666666667
2193	1106	FEMALE	1964	SOUTH MIDLAND	2	FEMALE+MALE	171	575.9965	578.45375	oh does she that's pretty interesting	0	0	0	0	0	0	0	0	0	0	0	0	0	0	0	0	0	0	0	0	0	0	7	1.97925	0.28275	2.45725	2.848712992	31	4.428571429
2193	1106	FEMALE	1964	SOUTH MIDLAND	2	FEMALE+MALE	173	582.2515	594.8225	yeah there's a lady here in uh Dallas who started a mozzarella- or a cheese company can't remember the name of it and she's a multimillionaire from it and i- i just think God if only it could be me *laughter*	0	0	1	0	0	0	0	0	0	0	0	0	0	0	0	1	0	0	0	1	3	1	44	5.53057	0.125694773	12.571	3.500119322	161	3.659090909
2193	1106	FEMALE	1964	SOUTH MIDLAND	2	FEMALE+MALE	18	48.8575	52.453625	uh in in higher up positions stuff like that	0	0	0	0	0	0	0	0	0	0	0	0	0	0	0	0	0	0	0	0	0	1	9	1.248125	0.138680556	3.596125	2.502693872	36	4
2193	1106	FEMALE	1964	SOUTH MIDLAND	2	FEMALE+MALE	2	6.349	14.444625	well i have noticed a lot uh more women's roles at work which i like in management	0	0	1	0	0	0	0	0	0	0	0	0	0	0	0	0	0	0	0	0	1	1	18	5.999625	0.3333125	8.095625	2.223423145	65	3.611111111
2193	1106	FEMALE	1964	SOUTH MIDLAND	2	FEMALE+MALE	28	67.543375	69.834625	and how to treat them_1 *laughter*	0	0	0	0	0	0	0	0	0	0	0	0	0	0	0	0	0	0	0	0	0	0	6	2.29125	0.381875	2.29125	2.618657938	27	4.5
2193	1106	FEMALE	1964	SOUTH MIDLAND	2	FEMALE+MALE	29	69.834625	73.846	right right and who wants to be treated which way	0	0	0	0	0	0	0	0	0	0	0	0	0	0	0	0	0	0	0	0	0	0	10	2.421375	0.2421375	4.011375	2.492910785	40	4
2193	1106	FEMALE	1964	SOUTH MIDLAND	2	FEMALE+MALE	3	14.444625	17.58925	which that's good i- i guess to have a woman's	0	0	1	0	0	0	0	0	0	0	0	0	0	0	0	0	0	0	0	0	1	0	12	1.948625	0.162385417	3.144625	3.816035298	34	2.833333333
2193	1106	FEMALE	1964	SOUTH MIDLAND	2	FEMALE+MALE	34	84.192125	88.496875	right i thought that was really interesting in the war i figure	0	0	0	0	1	0	0	0	0	0	0	0	0	0	0	0	0	0	0	0	1	0	12	3.37675	0.281395833	4.30475	2.787618329	52	4.333333333
2193	1106	FEMALE	1964	SOUTH MIDLAND	2	FEMALE+MALE	39	100.084	101.90825	*laughter*-they *laughter*-couldn't *laughter*-do *laughter*-anything *laughter*-about *laughter*-it	0	0	0	0	0	0	0	0	0	0	0	0	0	0	0	0	0	0	0	0	0	0	14	0.52625	0.037589286	1.82425	7.674386734	76	5.428571429
2193	1106	FEMALE	1964	SOUTH MIDLAND	2	FEMALE+MALE	43	114.597625	117.498875	that's exactly right they can just watch it	0	0	0	0	0	0	0	0	0	0	0	0	0	0	0	0	0	0	0	0	0	0	9	2.359875	0.262208333	2.90125	3.102111159	35	3.888888889
2193	1106	FEMALE	1964	SOUTH MIDLAND	2	FEMALE+MALE	45	123.2745	126.93975	I think it's uh I think if they want to do it	0	0	0	0	2	0	0	0	0	0	0	0	0	0	0	0	0	0	0	0	2	1	13	1.58725	0.122096154	3.66525	3.54682491	33	2.538461538
2193	1106	FEMALE	1964	SOUTH MIDLAND	2	FEMALE+MALE	46	126.93975	132.728875	you know if that's what interests them and they think you know they can handle it I think they ought to be able to do it	0	0	0	0	2	0	0	0	0	0	0	0	0	0	0	0	0	0	0	0	2	0	27	1.911125	0.070782407	5.789125	4.663917259	94	3.481481481
2193	1106	FEMALE	1964	SOUTH MIDLAND	2	FEMALE+MALE	48	134.37825	136.593125	that's right and i don't	0	0	0	0	0	0	0	0	0	0	0	0	0	0	0	0	0	0	0	0	0	0	7	1.852875	0.264696429	2.214875	3.160449235	18	2.571428571
2193	1106	FEMALE	1964	SOUTH MIDLAND	2	FEMALE+MALE	50	138.1145	146.524	right that's exactly right now they're trained and everything so *noise* let them_1 do it if they want to that's that's the way it is in a lot of jobs you know like the firemen	0	0	0	0	0	0	0	0	0	0	0	0	0	0	0	0	0	0	0	0	0	0	39	3.5915	0.092089744	8.4095	4.637612224	136	3.487179487
2193	1106	FEMALE	1964	SOUTH MIDLAND	2	FEMALE+MALE	51	146.524	151.00225	you know for a long time they thought stuff like that you know trying to be firemen policemen	0	0	0	0	0	0	0	0	0	0	0	0	0	0	0	0	0	0	0	0	0	0	18	3.62825	0.201569444	4.47825	4.019427232	76	4.222222222
2193	1106	FEMALE	1964	SOUTH MIDLAND	2	FEMALE+MALE	52	151.00225	154.087	and stuff like that now they get to be all that	0	0	0	0	0	0	0	0	0	0	0	0	0	0	0	0	0	0	0	0	0	0	11	0.99275	0.09025	3.08475	3.565929168	37	3.363636364
2193	1106	FEMALE	1964	SOUTH MIDLAND	2	FEMALE+MALE	56	164.58625	168.039375	that's exactly- and i feel the same- exact same way i don't think that's right	0	0	0	0	1	0	0	0	0	0	0	0	0	0	0	0	0	0	0	0	1	0	18	1.74475	0.096930556	3.453125	5.212669683	59	3.277777778
2193	1106	FEMALE	1964	SOUTH MIDLAND	2	FEMALE+MALE	58	169.64325	177.40475	right you're uh you know it's the best person qualified i think and and that's the way it ought to be but it's as we know it's not	0	0	0	0	1	0	0	0	0	0	1	0	1	0	0	0	0	0	0	0	3	1	33	5.98175	0.181265152	7.7615	4.25175546	98	2.96969697
2193	1106	FEMALE	1964	SOUTH MIDLAND	2	FEMALE+MALE	6	21.23425	25.376	in a way things are handled at work especially in personnel type jobs	0	0	0	0	0	0	0	0	0	0	0	0	0	0	0	0	0	0	0	0	0	0	13	2.49775	0.192134615	4.14175	3.138769844	57	4.384615385
2193	1106	FEMALE	1964	SOUTH MIDLAND	2	FEMALE+MALE	61	184.34	188.144375	exactly same with a doctor *laughter*-in *laughter*-a *laughter*-hospital	0	0	0	0	0	0	0	0	0	0	0	0	0	0	0	0	0	0	0	0	0	0	11	2.26	0.205454545	3.804375	2.891407919	57	5.181818182
2193	1106	FEMALE	1964	SOUTH MIDLAND	2	FEMALE+MALE	65	195.773625	202.6175	right they need to give the scholarship to a woman that's true that's true with any case i hate that but but that is true but	0	1	0	0	0	0	0	0	1	0	0	0	0	0	0	0	0	0	0	0	2	0	28	4.165875	0.14878125	6.843875	4.091249475	98	3.5
2193	1106	FEMALE	1964	SOUTH MIDLAND	2	FEMALE+MALE	69	209.9755	213.550375	it's yeah ethnic- any ethnic problem or race	0	0	0	0	0	0	0	0	0	0	0	0	0	0	0	0	0	0	0	0	0	0	9	3.403375	0.378152778	3.574875	2.517570544	35	3.888888889
2193	1106	FEMALE	1964	SOUTH MIDLAND	2	FEMALE+MALE	71	220.112875	223.746375	um-hum don't want to hurt anybody's feelings and get everybody covered	0	0	1	0	0	0	0	0	0	0	0	0	0	2	0	0	0	0	0	0	3	0	14	1.9455	0.138964286	3.6335	3.853034264	57	4.071428571
2193	1106	FEMALE	1964	SOUTH MIDLAND	2	FEMALE+MALE	74	227.80025	235.66025	um-hum and now everything's his you know uh his and her and everything you have to you always have to say it like that you can never say	0	0	0	0	1	0	0	0	2	0	0	0	0	0	0	1	0	0	0	0	4	1	30	5.97	0.199	7.86	3.816793893	107	3.566666667
2193	1106	FEMALE	1964	SOUTH MIDLAND	2	FEMALE+MALE	75	235.66025	241.54775	you know his you know and that never has offended me when you know when someone's talking and they say you know	0	0	0	0	0	0	0	0	0	0	0	0	0	1	0	1	0	0	0	0	2	0	23	1.5795	0.068673913	5.8875	3.906581741	89	3.869565217
2193	1106	FEMALE	1964	SOUTH MIDLAND	2	FEMALE+MALE	76	241.54775	244.278375	his job or something like that or	0	0	1	0	0	0	0	0	0	0	0	0	0	0	0	0	0	0	0	0	1	0	8	1.20525	0.15065625	2.730625	2.929732204	27	3.375
2193	1106	FEMALE	1964	SOUTH MIDLAND	2	FEMALE+MALE	78	245.72875	252.688875	i mean i understand that they're talking about the job *laughter* not the person in the job that's that's always	0	0	0	0	1	0	0	0	0	0	0	0	0	0	0	0	0	0	0	0	1	0	23	3.476125	0.15113587	6.960125	3.304538352	88	3.826086957
2193	1106	FEMALE	1964	SOUTH MIDLAND	2	FEMALE+MALE	79	252.688875	257.350125	that's always been strange i thought but some women like to fight it	0	0	0	0	0	0	0	0	0	0	0	0	0	0	0	0	0	0	0	0	0	0	14	1.79925	0.128517857	4.66125	3.003486189	55	3.928571429
2193	1106	FEMALE	1964	SOUTH MIDLAND	2	FEMALE+MALE	8	26.9965	30.578375	is probably better on the hand of women for uh	0	0	0	0	0	0	0	0	0	0	0	0	0	0	0	0	0	0	0	0	0	1	10	3.581875	0.3581875	3.581875	2.791833886	37	3.7
2193	1106	FEMALE	1964	SOUTH MIDLAND	2	FEMALE+MALE	82	261.925375	265.076375	yeah she is she vocalized-noise i	0	0	0	0	0	0	0	0	0	0	0	0	0	0	0	0	0	0	0	0	0	0	7	2.087	0.298142857	3.151	2.221516979	27	3.857142857
2193	1106	FEMALE	1964	SOUTH MIDLAND	2	FEMALE+MALE	83	265.076375	268.09775	i don't know i- i can't say that	0	0	0	0	1	0	0	0	0	0	0	0	0	0	0	0	0	0	0	0	1	0	10	1.475375	0.1475375	3.021375	3.309751355	22	2.2
2193	1106	FEMALE	1964	SOUTH MIDLAND	2	FEMALE+MALE	84	268.09775	274.998875	that i- i well i can't say that i did or didn't vote for her because_1 i didn't get to vote this time but	0	0	0	0	1	0	0	0	0	0	0	0	0	0	0	0	0	0	0	0	1	0	27	5.259125	0.194782407	6.901125	3.912405586	78	2.888888889
2193	1106	FEMALE	1964	SOUTH MIDLAND	2	FEMALE+MALE	85	274.998875	280.66125	i don't know that i'm i guess i'm ready just hard to see a woman in such a	0	0	0	0	0	0	0	0	0	0	0	0	0	0	0	0	0	0	0	0	0	0	21	4.570375	0.217636905	5.662375	3.708691141	54	2.571428571
2193	1106	FEMALE	1964	SOUTH MIDLAND	2	FEMALE+MALE	9	30.578375	33.787125	any kind of maternity benefits and stuff like that	0	0	0	0	0	0	0	0	0	0	0	0	0	0	0	0	0	0	0	0	0	0	9	1.06275	0.118083333	3.20875	2.804830541	42	4.666666667
2193	1106	FEMALE	1964	SOUTH MIDLAND	2	FEMALE+MALE	92	297.954125	299.820625	i know that's true and	0	0	0	0	0	0	0	0	0	0	0	0	0	0	0	0	0	0	0	0	0	0	6	1.255625	0.209270833	1.8665	3.21457273	17	2.833333333
2193	1106	FEMALE	1964	SOUTH MIDLAND	2	FEMALE+MALE	94	303.010875	315.372375	right inexperience also that's something that bothers me is uh even though she is you know the treasurer forever it bothers me that i don't know that she doesn't have	0	0	0	0	1	0	0	0	0	1	0	0	0	0	0	0	0	0	0	1	3	1	33	10.2995	0.312106061	12.3615	2.669578935	134	4.060606061
2193	1106	FEMALE	1964	SOUTH MIDLAND	2	FEMALE+MALE	95	315.372375	318.669375	that much background i guess in	0	0	0	0	0	0	0	0	0	0	0	0	0	0	0	0	0	0	0	0	0	0	6	3.297	0.5495	3.297	1.819836215	26	4.333333333
2193	1106	FEMALE	1964	SOUTH MIDLAND	2	FEMALE+MALE	96	318.669375	323.87575	well it's hard to say i don't know something about it just just kind of bothers me	0	0	0	0	0	0	0	0	0	0	0	0	0	0	0	0	0	0	0	0	0	0	19	2.875625	0.151348684	5.206375	3.649372164	64	3.368421053
2193	1106	FEMALE	1964	SOUTH MIDLAND	2	FEMALE+MALE	97	323.87575	329.924125	*laughter*-yeah she i mean she seems on the outside	0	0	0	0	0	0	0	0	0	0	0	0	0	0	0	0	0	0	0	0	0	0	11	5.591125	0.508284091	6.048375	1.818670304	40	3.636363636
2193	1106	FEMALE	1964	SOUTH MIDLAND	2	FEMALE+MALE	98	329.924125	331.990125	uh good and everything but	0	0	0	0	0	0	0	0	0	0	0	0	0	0	0	0	0	0	0	0	0	1	5	0.904	0.1808	2.066	2.420135528	22	4.4
2193	1106	FEMALE	1964	SOUTH MIDLAND	2	FEMALE+MALE	99	331.990125	342.379625	but i don't know it just it just kind of bothers me and that that just may be because we're not used to having i'm not used to having women in in roles like that you know as role models	0	0	0	0	0	0	0	0	0	0	0	0	1	0	0	0	0	0	0	0	1	0	43	6.5335	0.15194186	10.3895	4.138793975	143	3.325581395
2199	1138	FEMALE	1961	SOUTH MIDLAND	2	FEMALE+MALE	10	34.09275	41.75525	yeah i had used to have a garden until the kids got older and we don't have any more room in the backyard so now all i've got is flowers instead of *laughter*-vegetables	0	0	0	0	0	0	0	0	0	2	1	1	0	0	0	0	0	0	0	0	4	0	36	3.3985	0.094402778	7.6625	4.698205546	132	3.666666667
2199	1138	FEMALE	1961	SOUTH MIDLAND	2	FEMALE+MALE	101	427.845875	436.61925	yeah some other things that'll grow good in those containers and you can you can mix and match the flowers with your your vegetables and grow around them marigolds and impatiens	0	0	2	0	0	0	0	1	0	0	0	0	0	0	0	0	0	0	0	0	3	0	32	2.643375	0.082605469	8.773375	3.647399091	146	4.5625
2199	1138	FEMALE	1961	SOUTH MIDLAND	2	FEMALE+MALE	102	436.61925	443.0405	they do real good especially impatiens because_1 you tend to get shade when you're on a porch area part of the time	0	0	0	0	0	0	0	0	0	0	0	0	0	0	0	0	0	0	0	0	0	0	23	1.19125	0.051793478	6.42125	3.581857115	93	4.043478261
2199	1138	FEMALE	1961	SOUTH MIDLAND	2	FEMALE+MALE	103	443.0405	447.970375	i mix all all my flower beds are mixed up i've got onions behind the irises and *laughter*	0	0	1	0	0	0	0	0	0	1	0	0	0	0	0	0	0	0	0	0	2	0	19	1.457875	0.076730263	4.929875	3.854053095	70	3.684210526
2199	1138	FEMALE	1961	SOUTH MIDLAND	2	FEMALE+MALE	105	449.1925	455.324625	all back and forth and around yeah because_1 they're going be they'll grow now from now until the about	0	0	0	0	0	0	0	1	0	0	0	0	0	0	0	0	0	0	0	0	1	0	21	2.631625	0.125315476	6.132125	3.424587724	83	3.952380952
2199	1138	FEMALE	1961	SOUTH MIDLAND	2	FEMALE+MALE	106	455.324625	460.951625	middle of June then i'll have all the onions and they'll be out and then i'll put in some flowers	0	0	0	0	0	0	0	3	0	0	0	0	0	0	0	0	0	0	0	0	3	0	23	3.699	0.160826087	5.627	4.087435578	75	3.260869565
2199	1138	FEMALE	1961	SOUTH MIDLAND	2	FEMALE+MALE	107	460.951625	463.56775	some annuals for the rest of the year and some color	0	0	0	0	0	0	0	0	0	0	0	0	0	0	0	0	0	0	0	0	0	0	11	1.608125	0.146193182	2.616125	4.204692054	42	3.818181818
2199	1138	FEMALE	1961	SOUTH MIDLAND	2	FEMALE+MALE	109	464.67825	468.294875	yeah i like getting in the dirt i just don't i hate mowing *laughter*	0	0	0	0	0	1	0	0	0	0	0	0	0	0	0	0	0	0	0	0	1	0	15	1.092625	0.072841667	3.616625	4.14751322	53	3.533333333
2199	1138	FEMALE	1961	SOUTH MIDLAND	2	FEMALE+MALE	110	468.294875	471.069	*laughter*-it's *laughter*-just *laughter*-too *laughter*-hot *laughter*-and *laughter*-it *laughter*- has *laughter*-to *laughter*-be *laughter*-done *laughter*-too *laughter*-often	0	0	0	0	0	0	0	0	1	0	0	0	0	0	0	0	0	0	0	0	1	0	26	0.976125	0.037543269	2.774125	9.372324607	133	5.115384615
2199	1138	FEMALE	1961	SOUTH MIDLAND	2	FEMALE+MALE	114	482.364125	488.14925	yeah with ours it wouldn't be so bad we had a self propelled mower but the self propelled part broke	0	0	0	0	0	0	0	0	0	0	0	0	1	0	0	0	0	0	0	0	1	0	21	2.100875	0.100041667	5.785125	3.629999352	80	3.80952381
2199	1138	FEMALE	1961	SOUTH MIDLAND	2	FEMALE+MALE	115	488.14925	492.079125	and so it doesn't and then and then it weighs a ton	0	0	0	0	0	0	0	0	0	0	0	0	0	0	0	0	0	0	0	0	0	0	13	0.834	0.064153846	3.929875	3.307993257	39	3
2199	1138	FEMALE	1961	SOUTH MIDLAND	2	FEMALE+MALE	117	493.188375	501.856875	yeah and it's so it's supposed to pull itself along and my husband it doesn't bother him and he- i'm got out and mowed for him one day just to be nice so he wouldn't have to do it when he got home	1	0	1	0	0	0	0	0	1	0	0	0	1	0	0	0	0	0	0	0	4	0	48	4.4625	0.09296875	8.6685	5.537290189	148	3.083333333
2199	1138	FEMALE	1961	SOUTH MIDLAND	2	FEMALE+MALE	118	501.856875	505.52775	and i said what is with this mower i can't even push it around the *laughter*-yard	0	0	0	0	1	0	0	0	0	0	0	0	0	0	0	0	0	0	0	0	1	0	18	1.572875	0.087381944	3.670875	4.903463071	63	3.5
2199	1138	FEMALE	1961	SOUTH MIDLAND	2	FEMALE+MALE	119	505.52775	509.4355	and you know he's like well i get more exercise pushing it around	1	0	0	0	0	0	0	0	0	0	0	0	0	0	0	0	0	0	0	0	1	0	14	1.00775	0.071982143	3.90775	3.582624272	52	3.714285714
2199	1138	FEMALE	1961	SOUTH MIDLAND	2	FEMALE+MALE	135	555.173375	558.787375	too many trips around the yard with that thing huh for sure	0	0	0	0	0	0	0	0	0	0	0	0	0	0	0	0	0	0	0	0	0	0	12	0.548	0.045666667	3.614	3.320420587	48	4
2199	1138	FEMALE	1961	SOUTH MIDLAND	2	FEMALE+MALE	140	565.48	567.796375	that's the other thing with my husband he gets	0	0	1	0	0	0	0	0	0	0	0	0	0	0	0	0	0	0	0	0	1	0	10	0.727375	0.0727375	2.316375	4.317090281	37	3.7
2199	1138	FEMALE	1961	SOUTH MIDLAND	2	FEMALE+MALE	141	567.796375	576.919	he he's one of these people he didn't care about the flower beds and stuff we- i guess we divide it pretty well that way but he he gets real picky about the grass he wants to get out there and he cuts it on diagonal	0	0	0	0	0	0	0	0	0	0	0	0	0	0	0	0	0	0	0	0	0	0	48	2.826625	0.058888021	9.122625	5.261643441	167	3.479166667
2199	1138	FEMALE	1961	SOUTH MIDLAND	2	FEMALE+MALE	142	576.919	584.647375	and goes all this back and forth and you know and gets the weed eater out and trims all the little bits around the flower beds and all the little bits around the trees that he didn't get	1	0	0	0	0	0	0	0	0	0	0	0	0	0	0	0	0	0	0	1	2	0	39	6.466375	0.165804487	7.728375	5.046338978	148	3.794871795
2199	1138	FEMALE	1961	SOUTH MIDLAND	2	FEMALE+MALE	143	584.647375	587.465125	he'll go out there and spend four hours on the lawn	0	0	0	0	0	0	0	1	0	0	0	0	0	0	0	0	0	0	0	0	1	0	13	2.81775	0.21675	2.81775	4.61361015	40	3.076923077
2199	1138	FEMALE	1961	SOUTH MIDLAND	2	FEMALE+MALE	145	591.847625	593.603625	*laughter*-i *laughter*-guess	0	0	0	0	0	0	0	0	0	0	0	0	0	0	0	0	0	0	0	0	0	0	5	1.756	0.3512	1.756	2.84738041	22	4.4
2199	1138	FEMALE	1961	SOUTH MIDLAND	2	FEMALE+MALE	147	596.686375	598.790375	no nobody's going to bother you	0	0	0	0	0	0	0	1	0	0	0	0	0	1	0	0	0	0	0	0	2	0	7	2.104	0.300571429	2.104	3.326996198	25	3.571428571
2199	1138	FEMALE	1961	SOUTH MIDLAND	2	FEMALE+MALE	15	63.601625	70.781375	yeah it's nice to have nothing is better than going out there and picking your own tomatoes or different vegetables and things to eat	0	0	1	0	0	0	0	0	0	0	0	0	0	0	0	0	0	0	0	0	1	0	25	3.38775	0.13551	7.17975	3.482015391	109	4.36
2199	1138	FEMALE	1961	SOUTH MIDLAND	2	FEMALE+MALE	2	2.81875	7.545875	yes we have a house with a big backyard for the kids to play in and a pretty good size front yard	0	0	0	0	0	0	0	0	0	1	0	0	0	0	0	0	0	0	0	0	1	0	22	2.533125	0.115142045	4.727125	4.653991591	76	3.454545455
2199	1138	FEMALE	1961	SOUTH MIDLAND	2	FEMALE+MALE	22	97.0635	101.37025	yeah container gardening is really pretty easy because_1 i've done some of it before	0	0	0	0	0	0	0	0	0	0	0	0	0	0	0	0	0	0	0	0	0	0	15	1.20125	0.080083333	4.30675	3.482904743	70	4.666666667
2199	1138	FEMALE	1961	SOUTH MIDLAND	2	FEMALE+MALE	23	101.37025	105.60975	you just need to get the you need to get the right mix of soil so that it doesn't dry out	0	0	0	0	0	0	0	0	2	0	0	0	0	0	0	0	0	0	0	0	2	0	22	2.0855	0.094795455	4.2395	5.18929119	68	3.090909091
2199	1138	FEMALE	1961	SOUTH MIDLAND	2	FEMALE+MALE	24	105.60975	109.5675	and so that your plants because and then you have to you still have to water them a lot of times	0	0	1	0	0	0	0	0	2	0	0	0	0	0	0	0	0	0	0	0	3	0	21	1.11175	0.052940476	3.95775	5.306045101	76	3.619047619
2199	1138	FEMALE	1961	SOUTH MIDLAND	2	FEMALE+MALE	25	109.5675	114.972125	once a here in Dallas you have to water sometimes twice a day because it gets so hot in the summer	0	0	0	0	0	0	0	0	1	0	0	0	0	0	0	0	0	0	0	0	1	0	21	2.5255	0.120261905	5.404625	3.885560978	78	3.714285714
2199	1138	FEMALE	1961	SOUTH MIDLAND	2	FEMALE+MALE	29	123.514125	129.339	well we've got a beautiful day and there are people out everywhere all of our neighbors are out scalping their lawn for the first time	0	0	2	0	0	0	0	0	0	1	0	0	0	0	0	0	0	0	1	0	4	0	26	2.222	0.085461538	5.824875	4.463615099	109	4.192307692
2199	1138	FEMALE	1961	SOUTH MIDLAND	2	FEMALE+MALE	31	131.96375	136.798	yes we hit our we'll hit our last spring freeze	0	0	2	0	0	0	0	1	0	0	0	0	0	0	0	0	0	0	0	0	3	0	11	1.903	0.173	4.83425	2.275430522	37	3.363636364
2199	1138	FEMALE	1961	SOUTH MIDLAND	2	FEMALE+MALE	32	136.798	144.377625	it snowed here as late as May before but that was really unusual our our our last freeze is usually about April fifteenth	0	0	1	0	0	0	0	0	0	0	0	0	0	0	0	0	0	0	0	0	1	0	23	4.205625	0.182853261	7.579625	3.034450913	99	4.304347826
2199	1138	FEMALE	1961	SOUTH MIDLAND	2	FEMALE+MALE	33	144.377625	148.486375	and so we're all everybody's out planting and buying and	0	0	0	0	0	0	0	0	0	0	0	0	0	1	0	0	0	0	0	0	1	0	12	1.74275	0.145229167	4.10875	2.920596288	45	3.75
2199	1138	FEMALE	1961	SOUTH MIDLAND	2	FEMALE+MALE	38	157.8625	162.217125	yeah it makes it nice for gardening when it's when it's like that because we can grow a lot of things	0	0	0	0	0	0	0	0	0	0	0	0	0	0	0	0	0	0	0	0	0	0	23	2.052625	0.089244565	4.354625	5.281740678	79	3.434782609
2199	1138	FEMALE	1961	SOUTH MIDLAND	2	FEMALE+MALE	39	162.217125	171.002625	even through the winter that uh y'all can't grow we can start i can start a garden in July i've done that and and plant some of the uh	0	0	0	0	0	0	0	0	0	0	0	0	0	0	0	0	0	0	0	0	0	2	32	4.4895	0.140296875	8.7855	3.642365261	103	3.21875
2199	1138	FEMALE	1961	SOUTH MIDLAND	2	FEMALE+MALE	4	8.934875	13.319875	my husband it's not a job that i enjoy at all	0	0	1	0	0	0	0	0	0	0	1	0	1	0	0	0	0	0	0	0	3	0	13	1.373	0.105615385	4.385	2.964652223	34	2.615384615
2199	1138	FEMALE	1961	SOUTH MIDLAND	2	FEMALE+MALE	40	171.002625	179.211125	sturdier crops broccoli and things like that you have to really water it a lot when it's when it's young like that and it's in the heat but then	0	0	0	1	0	0	0	0	1	0	0	0	0	0	0	0	0	0	0	0	2	0	33	1.948375	0.059041667	8.2085	4.02022294	113	3.424242424
2199	1138	FEMALE	1961	SOUTH MIDLAND	2	FEMALE+MALE	41	179.211125	183.312375	then as the fall comes on you get a you can get a really beautiful second crop	0	0	0	0	0	0	0	0	0	0	0	0	0	0	0	0	0	0	0	0	0	0	17	1.429375	0.084080882	4.10125	4.14507772	62	3.647058824
2199	1138	FEMALE	1961	SOUTH MIDLAND	2	FEMALE+MALE	42	183.312375	191.133375	of a lot of the cooler weather vegetables and sometimes that's the only some peas and different things like that that's the only time of the year you can grow them_1	0	0	0	0	0	0	0	0	0	0	1	0	0	0	0	0	0	0	0	0	1	0	33	3.211	0.09730303	7.821	4.219409283	133	4.03030303
2199	1138	FEMALE	1961	SOUTH MIDLAND	2	FEMALE+MALE	43	191.133375	197.408	because otherwise it's too it gets if you start them when it's cooler in the spring then it gets too hot in the summer	0	0	0	0	0	0	0	0	0	0	0	0	0	0	0	0	0	0	0	0	0	0	26	2.810625	0.108100962	6.274625	4.143673925	93	3.576923077
2199	1138	FEMALE	1961	SOUTH MIDLAND	2	FEMALE+MALE	49	215.001375	225.34175	um yeah but it gets a lot colder up there a lot quicker because_1 we can grow sometimes there have been times when when i've grown stuff out i've grown broccoli up and through November	0	0	0	0	0	0	0	0	0	0	0	0	0	0	0	0	0	0	0	0	0	1	37	4.456375	0.120442568	10.340375	3.578206787	148	4
2199	1138	FEMALE	1961	SOUTH MIDLAND	2	FEMALE+MALE	51	226.372625	234.129625	and still have it producing and okra okra will grow real okra will grow to be six foot tall *laughter*-it's *laughter*-just	0	0	0	0	0	0	0	2	0	0	0	0	0	0	0	0	0	0	0	0	2	0	24	3.102375	0.129265625	7.757	3.093979631	96	4
2199	1138	FEMALE	1961	SOUTH MIDLAND	2	FEMALE+MALE	52	234.129625	242.119125	yeah you probably don't have the right temperatures and stuff probably not too many people eat it up *laughter*-there *laughter*-either it seems to be kind of a *laughter*-southern *laughter*-delicacy	1	0	0	0	0	0	0	0	0	1	0	0	0	0	0	0	0	0	0	0	2	0	34	4.494125	0.132180147	7.9895	4.255585456	159	4.676470588
2199	1138	FEMALE	1961	SOUTH MIDLAND	2	FEMALE+MALE	6	23.687125	25.8005	so you don't have to fool with any of that anymore	0	0	0	0	0	0	0	0	1	0	0	0	0	0	0	0	0	0	0	0	1	0	12	0.413875	0.034489583	2.113375	5.678121488	39	3.25
2199	1138	FEMALE	1961	SOUTH MIDLAND	2	FEMALE+MALE	60	271.562875	272.726125	*laughter*-maybe *laughter*-so	0	0	0	0	0	0	0	0	0	0	0	0	0	0	0	0	0	0	0	0	0	0	5	0.55325	0.11065	1.16325	4.298302171	23	4.6
2199	1138	FEMALE	1961	SOUTH MIDLAND	2	FEMALE+MALE	63	277.522	284.61525	oh well what's your favorite plant if you were you know you were talking about your containers maybe you were going to get those started what would you like to put in them	0	0	2	0	0	0	0	0	0	0	0	0	0	0	0	0	0	0	0	0	2	0	34	3.07625	0.090477941	7.09325	4.793289395	138	4.058823529
2199	1138	FEMALE	1961	SOUTH MIDLAND	2	FEMALE+MALE	67	294.7045	298.5875	yeah tulips is just kind of late because_1 you have to you have to force them_1	0	0	0	0	0	0	0	0	2	0	0	0	0	0	0	0	0	0	0	0	2	0	16	1.7785	0.11115625	3.883	4.120525367	64	4
2199	1138	FEMALE	1961	SOUTH MIDLAND	2	FEMALE+MALE	68	298.5875	302.529625	if you were going to do that you might put some strawberries in there around the edges	0	0	0	0	0	0	0	0	0	0	0	0	0	0	0	0	0	0	0	0	0	0	17	1.7255	0.1015	3.942125	4.312394965	70	4.117647059
2199	1138	FEMALE	1961	SOUTH MIDLAND	2	FEMALE+MALE	72	324.4825	328.95125	yeah they'll work that way and they're- they're kind of pretty they've got little white flowers and	0	0	0	0	0	0	0	1	0	1	0	0	0	0	0	0	0	0	0	0	2	0	21	1.6225	0.077261905	4.46875	4.699300699	78	3.714285714
2199	1138	FEMALE	1961	SOUTH MIDLAND	2	FEMALE+MALE	76	332.463875	337.94875	they'd grow kind of like a vine they they put out little feelers kind of like an ivy would	1	0	0	0	0	0	0	0	0	0	0	0	0	0	0	0	0	0	0	0	1	0	20	3.007125	0.15035625	5.484875	3.646391212	71	3.55
2199	1138	FEMALE	1961	SOUTH MIDLAND	2	FEMALE+MALE	77	337.94875	346.098875	and and along those is where- that's where the strawberry grows and it will eventually take over an area you plant them_1 when you plant strawberries you plant them_1 like	0	0	0	0	0	0	0	1	0	0	0	0	0	0	0	0	0	0	0	0	1	0	31	2.967875	0.095737903	8.150125	3.803622644	140	4.516129032
2199	1138	FEMALE	1961	SOUTH MIDLAND	2	FEMALE+MALE	78	346.098875	353.269625	six to eight inches or more you can even plant further than that but to cover an area so you cover- you put them eight inches apart all through a flower bed	0	0	0	0	0	0	0	0	0	0	0	0	0	0	0	0	0	0	0	0	0	0	32	2.08875	0.065273438	7.17075	4.46257365	124	3.875
2199	1138	FEMALE	1961	SOUTH MIDLAND	2	FEMALE+MALE	79	353.269625	358.124875	and by the next year you'll have pretty much a solid bed of strawberries	0	0	0	0	0	0	0	1	0	0	0	0	0	0	0	0	0	0	0	0	1	0	15	2.44725	0.16315	4.85525	3.089439267	58	3.866666667
2199	1138	FEMALE	1961	SOUTH MIDLAND	2	FEMALE+MALE	8	27.144125	31.614875	well i'm big into the plant i like the the flower beds and plants a lot better than i do the lawn	0	0	0	0	0	0	0	0	0	0	0	0	0	0	0	0	0	0	0	0	0	0	23	3.75675	0.163336957	4.47075	5.144550691	75	3.260869565
2199	1138	FEMALE	1961	SOUTH MIDLAND	2	FEMALE+MALE	81	360.094375	364.912	they're real simple that's why *laughter*-i *laughter*-like *laughter*-them i just put a bunch out because_1 you just put them_1 out there and you water them_1	1	0	0	0	0	0	0	0	0	0	0	0	0	0	0	0	0	0	0	0	1	0	30	1.327625	0.044254167	4.817625	6.22713474	124	4.133333333
2199	1138	FEMALE	1961	SOUTH MIDLAND	2	FEMALE+MALE	82	364.912	369.07075	the bugs don't least here- at least here the bugs don't particularly bother them	0	0	0	0	0	0	0	0	0	0	0	0	0	0	0	0	0	0	0	0	0	0	16	1.58075	0.098796875	4.15875	3.847309889	64	4
2199	1138	FEMALE	1961	SOUTH MIDLAND	2	FEMALE+MALE	83	369.07075	373.212	and they don't require a lot of fertilizing or care you know during the rest of the year	0	0	0	0	0	0	0	0	0	0	0	0	0	0	0	0	0	0	0	0	0	0	19	0.96525	0.050802632	4.14125	4.587986719	70	3.684210526
2199	1138	FEMALE	1961	SOUTH MIDLAND	2	FEMALE+MALE	85	374.248	380.749	yeah and then about every five years you have to dig them_1 up and throw them_1 away and start over again they don't last forever	2	0	0	0	0	0	0	0	1	0	0	0	0	0	0	0	0	0	0	0	3	0	26	3.834	0.147461538	6.501	3.99938471	104	4
2199	1138	FEMALE	1961	SOUTH MIDLAND	2	FEMALE+MALE	87	382.969875	387.75275	it that can help but you just get to a point where they're just not productive anymore	0	0	0	0	0	0	0	0	0	0	0	1	0	0	0	0	0	0	0	0	1	0	18	2.508875	0.139381944	4.782875	3.763426809	69	3.833333333
2199	1138	FEMALE	1961	SOUTH MIDLAND	2	FEMALE+MALE	88	387.75275	391.35475	it's just a kind of uh just the way the plant is	0	0	0	0	0	0	0	0	0	0	0	0	0	0	0	0	0	0	0	0	0	1	13	1.362	0.104769231	3.602	3.609106052	36	2.769230769
2199	1138	FEMALE	1961	SOUTH MIDLAND	2	FEMALE+MALE	91	397.30325	403.104375	yeah i like tomatoes but i always end up with when i've grown them_1 i- i end up with the little cherry tomatoes	0	0	0	0	0	0	0	0	0	0	0	0	0	0	0	0	0	0	0	0	0	0	24	2.27375	0.094739583	5.801125	4.137128574	88	3.666666667
2199	1138	FEMALE	1961	SOUTH MIDLAND	2	FEMALE+MALE	92	403.104375	406.993	just thousands of them_1 *laughter*-and *laughter*-i *laughter*-can't *laughter*-figure *laughter*-out *laughter*-what *laughter*-to *laughter*-do *laughter*-with *laughter*-them_1 *laughter*-all	0	0	0	0	0	0	0	0	0	0	0	0	0	0	0	0	0	0	0	0	0	0	27	0.586	0.021703704	3.888625	6.943328297	147	5.444444444
2199	1138	FEMALE	1961	SOUTH MIDLAND	2	FEMALE+MALE	93	406.993	409.76675	vocalized-noise yeah because_1 everybody else is growing	0	0	0	0	0	0	0	0	0	0	0	0	0	1	0	0	0	0	0	0	1	0	8	0.486	0.06075	2.77375	2.884182064	49	6.125
2226	1106	FEMALE	1964	SOUTH MIDLAND	2	FEMALE+FEMALE	100	330.04475	334.19725	yeah yeah uh i did too	0	0	0	0	0	0	0	0	0	0	0	0	0	0	0	0	0	0	0	0	0	1	6	1.424	0.237333333	4.1525	1.444912703	17	2.833333333
2226	1106	FEMALE	1964	SOUTH MIDLAND	2	FEMALE+FEMALE	102	335.592375	339.514125	yeah that was good i liked uh i also liked uh	0	0	0	0	0	0	0	0	0	0	0	0	0	0	0	0	0	0	0	0	0	2	11	1.215125	0.110465909	3.92175	2.804870275	35	3.181818182
2226	1106	FEMALE	1964	SOUTH MIDLAND	2	FEMALE+FEMALE	103	339.514125	341.52	Cujo did you read that one	0	0	0	0	0	0	0	0	0	0	0	0	0	0	0	0	0	0	0	0	0	0	6	0.348875	0.058145833	2.005875	2.991213311	21	3.5
2226	1106	FEMALE	1964	SOUTH MIDLAND	2	FEMALE+FEMALE	105	342.937	350.59925	yeah vocalized-noise me *laughter*-too and then uh *noise* Night Stand is that Night	0	0	0	0	0	0	0	0	0	0	0	0	0	0	0	0	0	0	0	0	0	1	15	1.60825	0.107216667	7.66225	1.957649515	66	4.4
2226	1106	FEMALE	1964	SOUTH MIDLAND	2	FEMALE+FEMALE	106	350.59925	353.725	Dead Dead Zone that's one i liked	0	0	0	0	0	0	0	0	0	0	1	0	0	0	0	0	0	0	0	0	1	0	8	1.61975	0.20246875	3.12575	2.559385747	26	3.25
2226	1106	FEMALE	1964	SOUTH MIDLAND	2	FEMALE+FEMALE	108	355.5435	359.240375	that was a that was a real good one	0	0	0	0	0	0	0	0	0	0	0	0	0	0	0	0	0	0	0	0	0	0	9	0.142	0.015777778	3.696875	2.434488588	27	3
2226	1106	FEMALE	1964	SOUTH MIDLAND	2	FEMALE+FEMALE	111	362.3105	364.158875	*noise* i know it	0	0	0	0	0	0	0	0	0	0	0	0	0	0	0	0	0	0	0	0	0	0	5	0.15	0.03	1.848375	2.705078785	12	2.4
2226	1106	FEMALE	1964	SOUTH MIDLAND	2	FEMALE+FEMALE	112	364.158875	368.171	right and then he has some under uh another name	0	0	0	0	0	0	0	0	0	1	0	0	0	0	0	0	0	0	0	0	1	1	10	0.8	0.08	4.012125	2.492444777	39	3.9
2226	1106	FEMALE	1964	SOUTH MIDLAND	2	FEMALE+FEMALE	113	368.171	370.002875	that he's written	0	0	0	0	0	0	0	0	0	0	1	0	0	0	0	0	0	0	0	0	1	0	5	0.308	0.0616	1.831875	2.729443876	14	2.8
2226	1106	FEMALE	1964	SOUTH MIDLAND	2	FEMALE+FEMALE	115	371.534625	376.12975	yeah uh i think his name was Bachman he wrote under the name of Bachman	0	0	0	0	1	0	0	0	0	0	0	0	0	0	0	0	0	0	0	0	1	1	15	1.50075	0.10005	4.595125	3.264329044	57	3.8
2226	1106	FEMALE	1964	SOUTH MIDLAND	2	FEMALE+FEMALE	117	376.6405	379.159375	yeah he is really interesting	0	0	0	0	0	0	0	0	0	0	0	0	0	0	0	0	0	0	0	0	0	0	5	1.272875	0.254575	2.518875	1.985013151	25	5
2226	1106	FEMALE	1964	SOUTH MIDLAND	2	FEMALE+FEMALE	119	380.50725	385.65075	yeah ooh i wish i could do that *laughter*	0	0	0	0	1	0	0	0	0	0	0	0	0	0	0	0	0	0	0	0	1	0	9	1.166	0.129555556	5.1435	1.749781277	32	3.555555556
2226	1106	FEMALE	1964	SOUTH MIDLAND	2	FEMALE+FEMALE	123	395.437875	397.7675	i do too i love old	0	0	0	0	0	0	0	0	0	0	0	0	0	0	0	0	0	0	0	0	0	0	6	0.9145	0.152416667	2.329625	2.575521811	14	2.333333333
2226	1106	FEMALE	1964	SOUTH MIDLAND	2	FEMALE+FEMALE	130	408.61975	410.606875	that's true but i	0	0	0	0	0	0	0	0	0	0	0	0	0	0	0	0	0	0	0	0	0	0	5	0.663875	0.132775	1.987125	2.516198025	13	2.6
2226	1106	FEMALE	1964	SOUTH MIDLAND	2	FEMALE+FEMALE	131	410.606875	413.69925	that's that was one of my favorite subjects in school was uh	0	0	1	0	0	0	0	0	0	0	0	0	0	0	0	0	0	0	0	0	1	1	13	0.992375	0.076336538	3.092375	4.203888597	48	3.692307692
2226	1106	FEMALE	1964	SOUTH MIDLAND	2	FEMALE+FEMALE	133	415.268625	419.569125	i used to love those old good good old books	0	0	0	0	0	0	0	0	0	0	0	0	0	0	0	0	0	0	0	0	0	0	10	1.424	0.1424	4.3005	2.32531101	35	3.5
2226	1106	FEMALE	1964	SOUTH MIDLAND	2	FEMALE+FEMALE	134	419.569125	422.476875	i didn't mind doing that at all *laughter*	0	0	0	0	0	0	0	0	0	0	0	0	0	0	0	0	0	0	0	0	0	0	9	0.746	0.082888889	2.90775	3.095176683	32	3.555555556
2226	1106	FEMALE	1964	SOUTH MIDLAND	2	FEMALE+FEMALE	136	424.9765	428.472625	yeah yeah i liked uh	0	0	0	0	0	0	0	0	0	0	0	0	0	0	0	0	0	0	0	0	0	1	5	1.466125	0.293225	3.496125	1.430154814	16	3.2
2226	1106	FEMALE	1964	SOUTH MIDLAND	2	FEMALE+FEMALE	137	428.472625	432.11325	*noise* oh gosh why can't i think of their names uh	0	0	1	0	0	0	0	0	0	0	0	0	0	0	0	0	0	0	0	0	1	1	13	1.762625	0.135586538	3.640625	3.570815451	38	2.923076923
2226	1106	FEMALE	1964	SOUTH MIDLAND	2	FEMALE+FEMALE	139	434.558875	437.741125	shoot the one that wrote uh Wuthering Heights	0	0	0	0	0	0	0	0	0	0	0	0	0	0	0	0	0	0	0	1	1	1	8	0.99625	0.12453125	3.18225	2.513944536	38	4.75
2226	1106	FEMALE	1964	SOUTH MIDLAND	2	FEMALE+FEMALE	141	441.2745	443.027	no that was another one	0	0	0	0	0	0	0	0	0	0	0	0	0	0	0	0	0	0	0	0	0	0	5	0.0205	0.0041	1.7525	2.853067047	19	3.8
2226	1106	FEMALE	1964	SOUTH MIDLAND	2	FEMALE+FEMALE	142	443.027	447.343625	yeah yeah uh well you know who i'm talking *laughter*-about	0	0	0	0	0	0	0	0	0	0	0	0	0	0	0	0	0	0	0	0	0	1	12	0.19	0.015833333	4.316625	2.779949613	46	3.833333333
2226	1106	FEMALE	1964	SOUTH MIDLAND	2	FEMALE+FEMALE	144	448.320875	450.262	yeah those are good old	0	0	0	0	0	0	0	0	0	0	0	0	0	0	0	0	0	0	0	0	0	0	5	0.562125	0.112425	1.941125	2.575825874	19	3.8
2226	1106	FEMALE	1964	SOUTH MIDLAND	2	FEMALE+FEMALE	146	452.288	454.937625	good old books and classics that's right *noise*	0	0	0	0	0	0	0	0	0	0	0	0	0	0	0	0	0	0	0	0	0	0	9	1.141625	0.126847222	2.649625	3.396707081	38	4.222222222
2226	1106	FEMALE	1964	SOUTH MIDLAND	2	FEMALE+FEMALE	15	36.876875	46.841625	that's good it it *noise* it's uh it's hard for me to find time also to read uh a lot of times i do just read magazines and stuff like that for	0	0	0	0	0	0	0	0	0	0	0	0	0	0	0	0	0	0	0	0	0	2	35	2.770625	0.079160714	9.96475	3.512381144	107	3.057142857
2226	1106	FEMALE	1964	SOUTH MIDLAND	2	FEMALE+FEMALE	154	468.81975	471.704125	a lot of people just don't have time to read nowadays	0	0	0	0	0	0	0	0	0	1	0	0	0	0	0	0	0	0	0	0	1	0	12	0.616375	0.051364583	2.884375	4.160346696	42	3.5
2226	1106	FEMALE	1964	SOUTH MIDLAND	2	FEMALE+FEMALE	155	471.704125	475.516	i know it's it's really hard for me i work two jobs and	0	0	0	0	1	0	0	0	0	0	0	0	0	0	0	0	0	0	0	0	1	0	15	1.119875	0.074658333	3.811875	3.935071323	41	2.733333333
2226	1106	FEMALE	1964	SOUTH MIDLAND	2	FEMALE+FEMALE	156	475.516	484.1675	uh have my daughter and teach Sunday school and go to school myself so it's it's hard for me to	0	0	1	0	0	0	0	0	0	1	0	0	0	0	0	0	0	0	0	0	2	1	22	3.1475	0.143068182	8.6515	2.542911634	74	3.363636364
2226	1106	FEMALE	1964	SOUTH MIDLAND	2	FEMALE+FEMALE	158	485.236875	487.986	sit down and read but when i do i just	0	0	0	0	0	0	0	0	0	0	0	0	0	0	0	0	0	0	0	0	0	0	10	1.109	0.1109	2.749125	3.637521029	29	2.9
2226	1106	FEMALE	1964	SOUTH MIDLAND	2	FEMALE+FEMALE	16	46.841625	56.806375	you know because i don't have a lot of time but when i do get to sit down and and read i like to read the Bible and i like to read i read to my daughter a lot too	0	0	1	0	0	0	0	0	0	1	0	0	0	0	0	0	0	0	0	0	2	0	41	2.117375	0.051643293	9.96475	4.114503625	122	2.975609756
2226	1106	FEMALE	1964	SOUTH MIDLAND	2	FEMALE+FEMALE	163	493.628875	497.846125	I think we have too thank you very much you too bye-bye	0	0	0	0	1	0	0	0	0	0	0	0	0	0	0	0	0	0	0	0	1	0	13	0.433125	0.033317308	4.21725	3.082577509	43	3.307692308
2226	1106	FEMALE	1964	SOUTH MIDLAND	2	FEMALE+FEMALE	17	56.806375	64.43025	and uh i like to read you know Bible- i have Bible storybooks so i like reading those to her and she really enjoys those	0	0	0	0	0	0	0	0	0	1	0	0	0	0	0	0	0	0	0	0	1	1	25	1.812	0.07248	7.623875	3.279172337	95	3.8
2226	1106	FEMALE	1964	SOUTH MIDLAND	2	FEMALE+FEMALE	18	64.43025	69.308375	so that's good and it and it's kind of short because we don't woe don't have a lot of time to	0	0	0	0	0	0	0	0	0	1	0	0	0	0	0	0	0	0	0	0	1	0	25	0.881375	0.035255	4.878125	5.124919923	69	2.76
2226	1106	FEMALE	1964	SOUTH MIDLAND	2	FEMALE+FEMALE	23	77.534125	80.185625	Frank E no i guess i haven't	0	0	0	0	0	0	0	0	0	0	0	0	1	0	0	0	0	0	0	0	1	0	8	1.3655	0.1706875	2.6515	3.017160098	21	2.625
2226	1106	FEMALE	1964	SOUTH MIDLAND	2	FEMALE+FEMALE	28	95.758125	97.944125	what's his name again Peretti	0	0	1	0	0	0	0	0	0	0	0	0	0	0	0	0	0	0	0	0	1	0	6	0.452	0.075333333	2.186	2.74473925	24	4
2226	1106	FEMALE	1964	SOUTH MIDLAND	2	FEMALE+FEMALE	32	101.007125	102.881125	i have to look for those	0	0	0	0	0	0	0	0	1	0	0	0	0	0	0	0	0	0	0	0	1	0	6	0.674125	0.112354167	1.874	3.201707577	19	3.166666667
2226	1106	FEMALE	1964	SOUTH MIDLAND	2	FEMALE+FEMALE	34	107.73	110.374625	just to read them well that's good	0	0	0	0	0	0	0	0	0	0	0	0	0	0	0	0	0	0	0	0	0	0	8	0.617	0.077125	2.644625	3.025003545	27	3.375
2226	1106	FEMALE	1964	SOUTH MIDLAND	2	FEMALE+FEMALE	44	128.604625	131.191375	oh that sounds pretty neat	0	0	0	0	0	0	0	0	0	0	0	0	0	0	0	0	0	0	0	0	0	0	5	0.342	0.0684	2.58675	1.932927419	22	4.4
2226	1106	FEMALE	1964	SOUTH MIDLAND	2	FEMALE+FEMALE	46	132.536125	134.377125	oh i'll have to look for those	0	0	0	0	0	0	0	1	1	0	0	0	0	0	0	0	0	0	0	0	2	0	8	0.158	0.01975	1.841	4.345464422	23	2.875
2226	1106	FEMALE	1964	SOUTH MIDLAND	2	FEMALE+FEMALE	49	136.741375	147.726	well that's neat well i *noise* i have a my daughter has Precious Moments collection and i like that because it's a it's real easy to	0	0	1	0	0	0	0	0	0	2	0	0	0	0	0	0	0	0	0	0	3	0	29	3.176625	0.109538793	10.984625	2.640053711	103	3.551724138
2226	1106	FEMALE	1964	SOUTH MIDLAND	2	FEMALE+FEMALE	5	5.607625	7.634375	that's very good i do too	0	0	0	0	0	0	0	0	0	0	0	0	0	0	0	0	0	0	0	0	0	0	7	0.471375	0.067339286	2.02675	3.453805353	19	2.714285714
2226	1106	FEMALE	1964	SOUTH MIDLAND	2	FEMALE+FEMALE	50	147.726	155.553625	uh follow for her you know uh gosh if if i read straight out of the Bible to her she'd *laughter* never understand any of it	0	0	0	0	0	0	0	0	0	0	0	1	0	0	0	0	0	0	0	0	1	2	27	1.623	0.060111111	7.827625	3.449322112	96	3.555555556
2226	1106	FEMALE	1964	SOUTH MIDLAND	2	FEMALE+FEMALE	52	157.06425	161.665125	it is it is real hard to to follow and understand and	0	0	0	0	0	0	0	0	0	0	0	0	0	0	0	0	0	0	0	0	0	0	12	0.494875	0.041239583	4.600875	2.608199527	42	3.5
2226	1106	FEMALE	1964	SOUTH MIDLAND	2	FEMALE+FEMALE	54	162.712125	176.628125	i've got a Bible that uh has a little bit of a uh a glossary in the back and it helps explain who people are that's that's about the hardest thing is who's related to who *laughter*	0	0	0	0	0	0	0	0	0	2	0	0	0	0	0	0	0	0	0	0	2	2	42	4.142	0.098619048	13.916	3.018108652	139	3.30952381
2226	1106	FEMALE	1964	SOUTH MIDLAND	2	FEMALE+FEMALE	57	179.711	188.63075	yes yes it sure is but but it is good reading and it's good for us and and everything i really do enjoy it	0	0	0	0	0	0	0	0	0	0	0	0	0	0	0	0	0	0	0	0	0	0	25	2.53375	0.10135	8.91975	2.802769136	82	3.28
2226	1106	FEMALE	1964	SOUTH MIDLAND	2	FEMALE+FEMALE	59	189.817125	195.88425	i also but then on the other extreme i like to read uh um	0	0	0	0	0	0	0	0	0	0	0	0	0	0	0	0	0	0	0	0	0	1	14	2.835125	0.202508929	6.067125	2.307517976	44	3.142857143
2226	1106	FEMALE	1964	SOUTH MIDLAND	2	FEMALE+FEMALE	60	195.88425	200.172	i guess horror- i don't know horror Steven King type books	0	0	0	0	0	0	0	0	0	0	0	0	0	0	0	0	0	0	0	0	0	0	12	2.19075	0.1825625	4.28775	2.798670631	46	3.833333333
2226	1106	FEMALE	1964	SOUTH MIDLAND	2	FEMALE+FEMALE	62	201.418125	205.258375	the and i i like that that's that's good fun reading	0	0	0	0	0	0	0	0	0	0	0	0	0	0	0	0	0	0	0	0	0	0	13	0.389375	0.029951923	3.84025	3.385196276	40	3.076923077
2226	1106	FEMALE	1964	SOUTH MIDLAND	2	FEMALE+FEMALE	64	206.266375	214.202125	no you can't you really can't they are good and ooh they just they're just so suspenseful	0	0	0	0	0	0	0	0	0	0	0	0	0	0	0	0	0	0	0	0	0	0	20	2.319125	0.11595625	7.93575	2.520240683	70	3.5
2226	1106	FEMALE	1964	SOUTH MIDLAND	2	FEMALE+FEMALE	65	214.202125	216.258375	i really do enjoy his	0	0	0	0	0	0	0	0	0	0	0	0	0	0	0	0	0	0	0	0	0	0	5	0.78825	0.15765	2.05625	2.431610942	17	3.4
2226	1106	FEMALE	1964	SOUTH MIDLAND	2	FEMALE+FEMALE	70	232.720875	235.78075	Judith Krantz i know her	0	0	0	0	0	0	0	0	0	0	0	0	0	0	0	0	0	0	0	0	0	0	5	0.992125	0.198425	3.059875	1.634053679	20	4
2226	1106	FEMALE	1964	SOUTH MIDLAND	2	FEMALE+FEMALE	74	242.132875	246.05375	ooh yeah yeah that's good	0	0	0	0	0	0	0	0	0	0	0	0	0	0	0	0	0	0	0	0	0	0	6	1.28075	0.213458333	3.920875	1.530270667	20	3.333333333
2226	1106	FEMALE	1964	SOUTH MIDLAND	2	FEMALE+FEMALE	76	247.860875	253.74825	yeah oh I think i know who you're talking about uh i've seen i don't think i can pronounce it either but *laughter*	0	0	0	0	2	0	0	0	0	0	0	0	0	0	0	0	0	0	0	0	2	1	26	0.240125	0.009235577	5.887375	4.416229644	88	3.384615385
2226	1106	FEMALE	1964	SOUTH MIDLAND	2	FEMALE+FEMALE	77	253.74825	257.0995	yeah i'm in a book club and I think i've seen his books	0	0	1	0	1	0	0	0	0	0	0	0	0	0	0	0	0	0	0	0	2	0	15	0.4965	0.0331	3.35125	4.475941813	41	2.733333333
2226	1106	FEMALE	1964	SOUTH MIDLAND	2	FEMALE+FEMALE	78	257.0995	260.49675	in there *noise* i've never read any of his	0	0	1	0	0	0	0	0	0	0	0	1	0	0	0	0	0	0	0	0	2	0	10	1.18525	0.118525	3.39725	2.943557289	32	3.2
2226	1106	FEMALE	1964	SOUTH MIDLAND	2	FEMALE+FEMALE	81	274.108625	277.364	yes that oh that long thing	0	0	0	0	0	0	0	0	0	0	0	0	0	0	0	0	0	0	0	0	0	0	6	1.082	0.180333333	3.255375	1.843105633	22	3.666666667
2226	1106	FEMALE	1964	SOUTH MIDLAND	2	FEMALE+FEMALE	83	281.625875	284.551875	yeah they do kind of follow or	0	0	0	0	0	0	0	0	0	0	0	0	0	0	0	0	0	0	0	0	0	0	7	1.121125	0.160160714	2.926	2.392344498	24	3.428571429
2226	1106	FEMALE	1964	SOUTH MIDLAND	2	FEMALE+FEMALE	87	288.835375	291.639125	yeah it really was and i loved The Shining	0	0	0	0	0	0	0	0	0	0	0	0	0	0	0	0	0	0	0	0	0	0	9	0.73775	0.081972222	2.80375	3.209986625	34	3.777777778
2226	1106	FEMALE	1964	SOUTH MIDLAND	2	FEMALE+FEMALE	88	291.639125	294.285625	that was that was my favorite	0	0	1	0	0	0	0	0	0	0	0	0	0	0	0	0	0	0	0	0	1	0	6	0.521875	0.086979167	2.6465	2.267145286	24	4
2226	1106	FEMALE	1964	SOUTH MIDLAND	2	FEMALE+FEMALE	94	305.153	311.84325	yeah that is he just brings stuff alive you know you could just visualize everything that's	0	0	0	0	0	0	0	0	0	0	0	0	0	0	0	0	0	0	0	0	0	0	17	0.656	0.038588235	6.69025	2.541011173	75	4.411764706
2226	1106	FEMALE	1964	SOUTH MIDLAND	2	FEMALE+FEMALE	96	312.860125	319.881	yeah I think they did a pretty good job but *noise* they didn't follow it exactly but they did give it you know do it justice	0	0	0	0	1	0	0	0	0	0	0	0	0	0	0	0	0	0	0	0	1	0	27	1.17	0.043333333	7.020875	3.845674506	97	3.592592593
2226	1106	FEMALE	1964	SOUTH MIDLAND	2	FEMALE+FEMALE	98	321.14675	327.528875	but uh most of the time they don't with when follow books very well when they make them into movies	0	0	0	0	0	0	0	0	0	0	0	0	0	0	0	0	0	0	0	0	0	1	21	2.05225	0.09772619	6.382125	3.290440096	79	3.761904762
2227	1401	FEMALE	1975	SOUTH MIDLAND	1	FEMALE+MALE	112	294.494125	297.765875	oh really so so why from Argentina why'd you come over here	0	0	0	0	0	0	0	0	0	0	0	0	0	0	0	0	0	0	0	0	0	0	13	1.024875	0.078836538	3.27175	3.973408726	47	3.615384615
2227	1401	FEMALE	1975	SOUTH MIDLAND	1	FEMALE+MALE	114	300.633125	302.82025	oh that's cool how long did you live there	0	0	0	0	0	0	0	0	0	0	0	0	0	0	0	0	0	0	0	0	0	0	10	0.841875	0.0841875	2.187125	4.572212379	33	3.3
2227	1401	FEMALE	1975	SOUTH MIDLAND	1	FEMALE+MALE	15	29.37175	32.08675	Twilight Zone rules man Twilight Zone rules	0	0	0	0	0	0	0	0	0	0	0	0	0	0	0	0	0	0	0	0	0	0	7	0.41175	0.058821429	2.715	2.578268877	37	5.285714286
2227	1401	FEMALE	1975	SOUTH MIDLAND	1	FEMALE+MALE	22	45.98375	51.66875	oh he just like totally sarcastic and hilarious and i don't know i'm a lot like him in a way so	0	0	0	0	0	0	0	0	0	0	0	0	0	0	0	0	0	0	0	0	0	0	23	1.99575	0.086771739	5.685	4.045734389	73	3.173913043
2227	1401	FEMALE	1975	SOUTH MIDLAND	1	FEMALE+MALE	23	51.66875	53.7955	and he's got curly hair and so do i so	0	0	0	0	0	0	0	0	0	1	0	0	0	0	0	0	0	0	0	0	1	0	11	0.27425	0.024931818	2.12675	5.17221112	28	2.545454545
2227	1401	FEMALE	1975	SOUTH MIDLAND	1	FEMALE+MALE	26	58.171125	60.328375	cool how long is it	0	0	0	0	0	0	0	0	0	0	0	0	0	0	0	0	0	0	0	0	0	0	5	0.471375	0.094275	2.15725	2.317765674	15	3
2227	1401	FEMALE	1975	SOUTH MIDLAND	1	FEMALE+MALE	34	78.4535	85.359625	no it with the uh who was on the music people wasn't that Fishbone yeah i saw that it was awesome but i didn't see the rest of it	0	0	0	0	0	0	0	0	0	0	0	0	0	0	0	0	0	0	0	0	0	1	31	1.354625	0.043697581	6.906125	4.488769027	99	3.193548387
2227	1401	FEMALE	1975	SOUTH MIDLAND	1	FEMALE+MALE	36	86.63975	88.73975	are you serious they're awesome	0	0	0	0	0	0	0	0	0	0	0	0	0	0	0	0	0	0	0	0	0	0	6	0.43	0.071666667	2.1	2.857142857	26	4.333333333
2227	1401	FEMALE	1975	SOUTH MIDLAND	1	FEMALE+MALE	42	103.558125	106.980125	really uh kind of annoying but that's cool	0	0	0	0	0	0	0	0	0	0	0	0	0	0	0	0	0	0	0	0	0	1	9	0.689125	0.076569444	3.422	2.630040912	34	3.777777778
2227	1401	FEMALE	1975	SOUTH MIDLAND	1	FEMALE+MALE	43	106.980125	110.28175	kind of annoying to like in front of TV like trying to do homework you know	0	0	0	0	0	0	0	0	0	0	0	0	0	0	0	0	0	0	0	0	0	0	16	0.871625	0.054476562	3.301625	4.846098512	60	3.75
2227	1401	FEMALE	1975	SOUTH MIDLAND	1	FEMALE+MALE	44	110.28175	112.7235	trying to write an essay you start talking about *laughter*-you *laughter*-know *laughter*-like	0	0	0	0	0	0	0	0	0	0	0	0	0	0	0	0	0	0	0	0	0	0	15	0.26375	0.017583333	2.44175	6.143135047	75	5
2227	1401	FEMALE	1975	SOUTH MIDLAND	1	FEMALE+MALE	45	112.7235	114.827875	In Living Color or something i don't know	0	0	0	0	0	0	0	0	0	0	0	0	0	0	0	0	0	0	0	0	0	0	9	0.6575	0.073055556	2.104375	4.276804277	33	3.666666667
2227	1401	FEMALE	1975	SOUTH MIDLAND	1	FEMALE+MALE	49	124.308125	126.59575	cool yeah works for me	0	0	0	0	0	0	0	0	0	0	0	0	0	0	0	0	0	0	0	0	0	0	5	0.44675	0.08935	2.287625	2.185672914	18	3.6
2227	1401	FEMALE	1975	SOUTH MIDLAND	1	FEMALE+MALE	55	136.6305	141.676	i know i guess they think that people don't watch TV but i mean if you watch it like five minutes then it repeats the same thing over and over and over	0	0	0	0	2	0	0	0	0	0	0	0	0	0	0	0	0	0	0	0	2	0	33	0.666	0.020181818	5.0455	6.540481617	119	3.606060606
2227	1401	FEMALE	1975	SOUTH MIDLAND	1	FEMALE+MALE	56	141.676	143.339	it's like oh man	0	0	0	0	0	0	0	0	0	0	0	0	0	0	0	1	0	0	0	0	1	0	5	0.618	0.1236	1.663	3.006614552	12	2.4
2227	1401	FEMALE	1975	SOUTH MIDLAND	1	FEMALE+MALE	6	8.0055	12.459625	oh really yeah that's pretty awesome too i watch it every now and then that's hilarious	0	0	0	0	0	0	0	0	0	0	0	0	0	0	0	0	0	0	0	0	0	0	18	0.684	0.038	4.454125	4.041197766	70	3.888888889
2227	1401	FEMALE	1975	SOUTH MIDLAND	1	FEMALE+MALE	68	172.28775	175.6295	uh i haven't seen it in years but i used to	0	0	0	0	0	0	0	0	0	0	0	0	1	0	0	0	0	0	0	0	1	1	12	0.81125	0.067604167	3.34175	3.590932894	32	2.666666667
2227	1401	FEMALE	1975	SOUTH MIDLAND	1	FEMALE+MALE	75	189.135375	190.490875	oh really that's cool	0	0	0	0	0	0	0	0	0	0	0	0	0	0	0	0	0	0	0	0	0	0	5	0.134	0.0268	1.3555	3.688675765	17	3.4
2227	1401	FEMALE	1975	SOUTH MIDLAND	1	FEMALE+MALE	79	196.472875	199.46175	are you serious oh man	0	0	0	0	0	0	0	0	0	0	0	0	0	0	0	0	0	0	0	0	0	0	5	0.55475	0.11095	2.988875	1.672870227	18	3.6
2227	1401	FEMALE	1975	SOUTH MIDLAND	1	FEMALE+MALE	82	209.264375	211.800125	kind of like Pink Floyd or something	0	0	0	0	0	0	0	0	0	0	0	0	0	0	0	0	0	0	0	0	0	0	7	0.414	0.059142857	2.53575	2.7605245	30	4.285714286
2227	1401	FEMALE	1975	SOUTH MIDLAND	1	FEMALE+MALE	83	211.800125	215.816125	uh yeah basketball's cool but football kind of after a while	0	0	0	0	0	0	0	0	0	0	0	0	0	0	0	0	0	0	0	0	0	1	12	1.365125	0.113760417	4.016	2.988047809	49	4.083333333
2227	1401	FEMALE	1975	SOUTH MIDLAND	1	FEMALE+MALE	84	215.816125	219.4165	which basketball yeah i kind of like college better it's more spirited	0	0	0	0	0	0	0	0	0	0	0	0	0	0	0	0	0	0	0	0	0	0	13	1.330375	0.102336538	3.600375	3.610734993	58	4.461538462
2231	1138	FEMALE	1961	SOUTH MIDLAND	2	FEMALE+FEMALE	10	40.24	47.095125	that's i agree with that completely i know we don't have enough prisons but there has got to be some kind of punishment for these people	0	0	0	0	1	0	0	0	1	1	0	0	0	0	0	0	0	0	0	0	3	0	28	1.740125	0.062147321	6.855125	4.084535293	109	3.892857143
2231	1138	FEMALE	1961	SOUTH MIDLAND	2	FEMALE+FEMALE	11	47.095125	60.365125	because_1 if they turn around they can get away they get away with it and they get away with it and they get away with it and then they do something worse and they get a slap on the wrist they get thirty days in jail and they finally get up to where they kill somebody else and they go through fourteen appeals and	0	0	0	0	0	0	0	0	0	0	0	0	0	1	0	0	0	0	0	0	1	0	64	1.202	0.01878125	13.27	4.822908817	251	3.921875
2231	1138	FEMALE	1961	SOUTH MIDLAND	2	FEMALE+FEMALE	12	60.365125	63.92775	how many hundreds of thousands of taxpayer dollars	0	0	0	0	0	0	0	0	0	0	0	0	0	0	0	0	0	0	0	0	0	0	8	1.113875	0.139234375	3.562625	2.245535244	43	5.375
2231	1138	FEMALE	1961	SOUTH MIDLAND	2	FEMALE+FEMALE	15	71.174375	74.4835	well they certainly are living off our expense- at our expense	0	0	2	0	0	0	0	0	0	0	0	0	0	0	0	0	0	0	0	0	2	0	11	0.482	0.043818182	3.309125	3.324141578	51	4.636363636
2231	1138	FEMALE	1961	SOUTH MIDLAND	2	FEMALE+FEMALE	2	8.601375	12.045125	in the way that it's applied or that it's applied at all	0	0	0	0	0	0	0	0	0	0	2	0	0	0	0	0	0	0	0	0	2	0	14	0.809625	0.057830357	3.44375	4.065335753	43	3.071428571
2231	1138	FEMALE	1961	SOUTH MIDLAND	2	FEMALE+FEMALE	23	101.146625	112.92625	and and be paroled and and have served the sentence that's what that's what people face with that choice one thing i really hate is they don't explain to the jurors in a in a trial on a capital murder trial or in	0	0	0	0	1	0	0	0	0	0	1	0	0	0	0	0	0	0	0	0	2	0	46	3.663625	0.079644022	11.779625	3.905047911	167	3.630434783
2231	1138	FEMALE	1961	SOUTH MIDLAND	2	FEMALE+FEMALE	24	112.92625	118.527	cases of rape or in different things that are so horrible what it means when they sentence them to	0	0	0	0	0	0	0	0	0	0	0	0	0	0	0	0	0	0	0	1	1	0	19	2.19075	0.115302632	5.60075	3.392402803	80	4.210526316
2231	1138	FEMALE	1961	SOUTH MIDLAND	2	FEMALE+FEMALE	25	118.527	129.518375	you know they'll sentence them to ninety years and say that it's you know that it's going to you know that should be life but instead in in given the choice of either sentencing to death or sentencing to life they'll give them ninety years in prison or something	0	1	0	0	3	0	0	3	0	0	0	0	0	0	0	0	0	0	0	0	7	0	53	3.011375	0.056818396	10.991375	4.821962675	210	3.962264151
2231	1138	FEMALE	1961	SOUTH MIDLAND	2	FEMALE+FEMALE	26	129.518375	133.42875	and then turn around in thirty years that you know and less they're out	0	0	0	0	0	0	0	0	0	0	0	0	0	0	0	0	0	0	0	0	0	0	15	1.222625	0.081508333	3.910375	3.835949238	57	3.8
2231	1138	FEMALE	1961	SOUTH MIDLAND	2	FEMALE+FEMALE	27	133.42875	144.025125	even if if they're even in that long or they appeal and then they get an appeal that says it was you know an unjust amount of time it was an extraordinary long length or something	0	0	0	0	1	0	0	0	0	0	0	0	0	0	0	0	0	0	0	1	2	0	37	4.436125	0.11989527	10.596375	3.491760154	143	3.864864865
2231	1138	FEMALE	1961	SOUTH MIDLAND	2	FEMALE+FEMALE	30	150.871875	155.949375	i'd like to see the death penalty more as a deterrent i think people know that nobody that it doesn't	0	0	0	0	3	1	0	0	0	0	0	0	0	1	0	0	0	0	0	0	5	0	22	1.8035	0.081977273	5.0775	4.332840965	80	3.636363636
2231	1138	FEMALE	1961	SOUTH MIDLAND	2	FEMALE+FEMALE	31	155.949375	159.5635	you know it- it's not a deterrent right now because it's not really effective	0	0	0	0	0	0	0	0	0	0	0	0	2	0	0	0	0	0	0	0	2	0	16	1.479625	0.092476562	3.614125	4.427074326	61	3.8125
2231	1138	FEMALE	1961	SOUTH MIDLAND	2	FEMALE+FEMALE	32	159.5635	168.28875	there's *noise* should be you know this for this crime this is the penalty you killed someone you know in cold blood or whatever this is what's going to happen	0	0	0	0	0	0	0	1	0	0	0	0	0	1	0	0	0	0	0	0	2	0	32	3.60775	0.112742187	8.72525	3.66751669	126	3.9375
2231	1138	FEMALE	1961	SOUTH MIDLAND	2	FEMALE+FEMALE	33	168.28875	172.793125	and i mean it sounds horrible it i i hear myself saying this and	0	0	0	0	0	0	0	0	0	0	0	0	0	0	0	0	0	0	0	0	0	0	14	2.278375	0.162741071	4.504375	3.108089358	51	3.642857143
2231	1138	FEMALE	1961	SOUTH MIDLAND	2	FEMALE+FEMALE	34	172.793125	184.40775	but i don't know what else to do with some of these people that are because_1 they let them back out again and they do the same thing over and over again then they put them back in jail and they get out and and more and more innocent people are hurt or killed	1	0	0	0	0	0	0	0	0	0	0	0	0	0	0	0	0	0	0	1	2	0	55	3.214625	0.058447727	11.614625	4.735409021	205	3.727272727
2231	1138	FEMALE	1961	SOUTH MIDLAND	2	FEMALE+FEMALE	35	184.40775	188.242875	and these guys just are on the endless merry-go-round in the legal system	0	0	0	0	0	0	0	0	0	0	0	0	0	0	0	0	0	0	0	0	0	0	15	1.009125	0.067275	3.835125	3.91121541	59	3.933333333
2231	1138	FEMALE	1961	SOUTH MIDLAND	2	FEMALE+FEMALE	36	188.242875	190.594125	and it's like i said at our expense	0	0	1	0	0	0	0	0	0	0	0	0	0	0	0	0	0	0	0	0	1	0	9	1.90325	0.211472222	2.35125	3.827751196	27	3
2231	1138	FEMALE	1961	SOUTH MIDLAND	2	FEMALE+FEMALE	4	13.1765	16.726	so i how do you feel that it should be applied	0	0	0	0	1	0	0	0	0	0	0	0	0	0	0	0	0	0	0	0	1	0	11	1.8755	0.1705	3.5495	3.099028032	36	3.272727273
2231	1138	FEMALE	1961	SOUTH MIDLAND	2	FEMALE+FEMALE	40	201.53	206.080125	i know i you read about it in the paper every day somebody who's done this or that	0	0	0	0	0	0	0	0	0	0	0	0	0	1	0	0	0	0	0	1	2	0	19	1.885125	0.099217105	4.550125	4.175709459	64	3.368421053
2231	1138	FEMALE	1961	SOUTH MIDLAND	2	FEMALE+FEMALE	42	207.404	210.80175	really horrible and they just get away with it and nothing happens	0	0	0	0	0	0	0	0	0	0	0	0	0	0	0	0	0	0	0	0	0	0	12	1.95775	0.163145833	3.39775	3.531748952	55	4.583333333
2231	1138	FEMALE	1961	SOUTH MIDLAND	2	FEMALE+FEMALE	45	218.10925	223.432625	I think i think Texas is what- Texas the southern states seem to be	0	0	0	0	1	0	0	0	0	0	0	0	0	0	0	0	0	0	0	0	1	0	14	2.163375	0.154526786	5.323375	2.629910536	53	3.785714286
2231	1138	FEMALE	1961	SOUTH MIDLAND	2	FEMALE+FEMALE	46	223.432625	232.449875	somewhat more conservative and still have the death penalty and I think i know California had it for a long time and then they um took it off the books they repealed it	0	0	0	0	2	0	0	0	0	1	0	0	0	0	0	0	0	0	0	0	3	1	33	3.44725	0.104462121	9.01725	3.659652333	136	4.121212121
2231	1138	FEMALE	1961	SOUTH MIDLAND	2	FEMALE+FEMALE	47	232.449875	240.0375	and people like Charles Manson and and some of these other people who were sentenced to death at the time they repealed the death penalty were sentenced to life in prison	0	0	0	0	0	0	0	0	0	0	0	0	0	0	0	0	0	0	0	1	1	0	31	2.695625	0.086955645	7.587625	4.085599908	140	4.516129032
2231	1138	FEMALE	1961	SOUTH MIDLAND	2	FEMALE+FEMALE	48	240.0375	244.447875	and are now now that even though California has reinstated the death penalty	0	0	0	0	0	0	0	0	0	0	0	0	0	0	0	0	0	0	0	0	0	0	13	1.066375	0.082028846	4.410375	2.947595159	64	4.923076923
2231	1138	FEMALE	1961	SOUTH MIDLAND	2	FEMALE+FEMALE	49	244.447875	258.011875	for whatever various crimes the people who were there originally when they when they changed the laws to revoke the death penalty are still in there for are in prison in quote for life and and are now coming up for parole some of them like Manson who's come up	0	0	0	0	0	0	0	0	0	0	1	0	0	0	0	0	0	0	0	1	2	0	51	5.483125	0.107512255	13.564	3.759952816	210	4.117647059
2231	1138	FEMALE	1961	SOUTH MIDLAND	2	FEMALE+FEMALE	50	258.011875	260.610875	you know it's been denied fortunately but	0	0	0	0	0	0	0	0	0	0	0	0	0	0	0	0	0	0	0	0	0	0	8	0.775875	0.096984375	2.599	3.078106964	34	4.25
2231	1138	FEMALE	1961	SOUTH MIDLAND	2	FEMALE+FEMALE	52	262.2505	266.268625	yeah well the jury that originally sentenced him sentenced him to death	0	0	0	0	0	0	0	0	0	0	0	0	0	0	0	0	0	0	0	1	1	0	12	0.586	0.048833333	4.018125	2.986467569	60	5
2231	1138	FEMALE	1961	SOUTH MIDLAND	2	FEMALE+FEMALE	53	266.268625	279.54575	and then while he was on appeal on his thousandth and one appeal the state of California reverked/revoked revoked the law in the early seventies and then they reinstated it later but the penalty didn't go back you know	0	0	1	0	0	0	0	0	0	0	0	0	0	0	0	0	0	0	0	0	1	0	41	5.19475	0.12670122	13.277125	3.088017926	178	4.341463415
2231	1138	FEMALE	1961	SOUTH MIDLAND	2	FEMALE+FEMALE	54	279.54575	287.312	it seems like a lot of times the law is is totally on the criminal side and and isn't protecting the rest of the people	0	0	0	0	0	0	0	0	0	0	0	0	1	0	0	0	0	0	0	0	1	0	26	3.68925	0.141894231	7.76625	3.347819089	94	3.615384615
2231	1138	FEMALE	1961	SOUTH MIDLAND	2	FEMALE+FEMALE	6	26.55675	30.235	and that that the penalty ought to be out there and be enforced	0	0	0	0	0	0	0	0	0	0	0	0	0	0	0	0	0	0	0	0	0	0	13	0.65	0.05	3.67825	3.534289404	51	3.923076923
2231	1138	FEMALE	1961	SOUTH MIDLAND	2	FEMALE+FEMALE	60	299.65	311.944875	and the the laws are all the rules some of the things that would make sense to to tell the jury that this this guy has a a prior vocalized-noise criminal history you know where he's raped ten women	0	0	0	0	0	0	0	0	0	1	1	0	0	0	0	0	0	0	0	1	3	0	41	5.201875	0.126875	12.294875	3.334722801	157	3.829268293
2231	1138	FEMALE	1961	SOUTH MIDLAND	2	FEMALE+FEMALE	61	311.944875	318.071625	and then he gets up for this one trial and they don't find anything out about the facts that he's done this over and over and over again	1	0	0	0	0	0	0	0	0	0	0	0	0	0	0	0	0	0	0	1	2	0	30	1.87475	0.062491667	6.12675	4.896560166	107	3.566666667
2231	1138	FEMALE	1961	SOUTH MIDLAND	2	FEMALE+FEMALE	62	318.071625	326.04375	and so they say well this is you know i- i don't know if they say it's the first time offense or whatever but they give him a lighter sentence thinking he's not a habitual criminal	0	1	0	0	2	0	0	0	0	0	0	0	1	0	0	0	0	0	0	0	4	0	39	3.322125	0.085182692	7.972125	4.892045722	141	3.615384615
2231	1138	FEMALE	1961	SOUTH MIDLAND	2	FEMALE+FEMALE	65	330.4765	337.3475	to some extent if they would do something with some of those people but that seems to be a good way to get off for a lot of them_1 too	0	0	0	0	0	0	0	0	0	0	0	0	0	0	0	0	0	0	0	0	0	0	30	2.3585	0.078616667	6.871	4.366176685	105	3.5
2231	1138	FEMALE	1961	SOUTH MIDLAND	2	FEMALE+FEMALE	66	337.3475	343.633125	they plead insanity and then three years later they're cured and let loose on society again	0	0	0	0	0	0	0	0	0	0	0	0	0	0	0	0	0	0	0	0	0	0	17	2.694	0.158470588	6.285625	2.704583872	75	4.411764706
2238	1096	FEMALE	1963	SOUTH MIDLAND	2	FEMALE+FEMALE	10	31.73725	43.74875	um i am not positive um i- i probably have gotten about the same information you have because i don't work anywhere even near that division i'm in even even in a completely different site so	0	0	0	0	0	0	0	0	0	0	0	1	0	0	0	0	0	0	0	0	1	2	38	0.38	0.01	12.0115	3.16363485	152	4
2238	1096	FEMALE	1963	SOUTH MIDLAND	2	FEMALE+FEMALE	11	43.74875	55.969625	i know that that once they get through with this i i've read where they're they may call certain- certain people back for like the second phase or something i'm but i'm not really sure i mean i know do- you know why they're you- gathering the information right	1	0	0	0	0	0	0	0	0	0	0	0	0	0	0	0	0	0	0	0	1	0	54	0.664	0.012296296	12.220875	4.418668876	204	3.777777778
2238	1096	FEMALE	1963	SOUTH MIDLAND	2	FEMALE+FEMALE	12	55.969625	61.480125	oh you don't what they're what they're working on is uh the way i understand it is the computer system	0	0	0	0	1	0	0	0	0	0	0	0	0	0	0	0	0	0	0	0	1	1	23	0.055125	0.002396739	5.5105	4.173849923	80	3.47826087
2238	1096	FEMALE	1963	SOUTH MIDLAND	2	FEMALE+FEMALE	13	61.480125	71.93425	that you know in the future and who knows how far in the future they they believe that computers will be able to understand human voice where instead of having to have a keyboard and press in what you want the computer to do	0	0	0	0	1	0	0	1	0	0	0	0	0	0	0	0	0	0	0	0	2	0	44	0.236875	0.005383523	10.454125	4.208864922	181	4.113636364
2238	1096	FEMALE	1963	SOUTH MIDLAND	2	FEMALE+FEMALE	14	71.93425	80.377375	you'll be able to tell it what you want it to do and that's why they're gathering the voices in order to do research to enable computers to be able to do that	0	0	0	0	0	0	0	1	0	0	0	0	0	0	0	0	0	0	0	0	1	0	37	0.134	0.003621622	8.443125	4.382263676	123	3.324324324
2238	1096	FEMALE	1963	SOUTH MIDLAND	2	FEMALE+FEMALE	16	82.273125	84.55675	right that's exactly right	0	0	0	0	0	0	0	0	0	0	0	0	0	0	0	0	0	0	0	0	0	0	5	0.564	0.1128	2.283625	2.189501341	22	4.4
2238	1096	FEMALE	1963	SOUTH MIDLAND	2	FEMALE+FEMALE	20	89.548875	95.598875	um i'm in Lewisville which is just north of Dallas just about thirty minutes north of Dallas yeah so	0	0	0	0	0	0	0	0	0	0	0	0	0	0	0	0	0	0	0	0	0	1	20	0.802	0.0401	6.05	3.305785124	81	4.05
2238	1096	FEMALE	1963	SOUTH MIDLAND	2	FEMALE+FEMALE	30	117.826	120.903875	yeah we really do we really do unless you're doing it	0	0	0	0	0	0	0	0	0	0	0	0	0	0	0	0	0	0	0	0	0	0	12	0.505875	0.04215625	3.077875	3.898793811	42	3.5
2238	1096	FEMALE	1963	SOUTH MIDLAND	2	FEMALE+FEMALE	31	120.903875	125.677375	first thing in the morning or last thing in the evening you know but it's that way anywhere *laughter*	0	0	0	0	0	0	0	0	0	0	0	0	0	0	0	0	0	0	0	0	0	0	20	0.223125	0.01115625	4.7735	4.189797842	81	4.05
2238	1096	FEMALE	1963	SOUTH MIDLAND	2	FEMALE+FEMALE	33	129.328875	131.912625	yeah that's fine go ahead	0	0	0	0	0	0	0	0	0	0	0	0	0	0	0	0	0	0	0	0	0	0	6	0.222	0.037	2.58375	2.322206096	20	3.333333333
2238	1096	FEMALE	1963	SOUTH MIDLAND	2	FEMALE+FEMALE	45	192.213625	195.883	you sound like you've gotten very lucky you really have	0	0	0	0	0	0	0	0	0	0	0	0	0	0	0	0	0	0	0	0	0	0	11	0.113375	0.010306818	3.669375	2.997785726	45	4.090909091
2238	1096	FEMALE	1963	SOUTH MIDLAND	2	FEMALE+FEMALE	54	214.394375	226.760375	yeah oh definitely we kind of went through a situation with my father my father was a um diabetic- he was pronounced a diabetic when he was thirty and uh had diabetes for all you know many many years and	0	0	2	0	0	0	0	0	0	0	0	0	0	0	0	0	0	0	0	0	2	2	40	0.284	0.0071	12.366	3.234675724	163	4.075
2238	1096	FEMALE	1963	SOUTH MIDLAND	2	FEMALE+FEMALE	55	226.760375	238.026	you know didn't take quite as good care of himself in the beginning as he should have i mean he was put on insulin immediately but his diet he wasn't as careful with as he should have been in the beginning so he deteriorated rather quickly and	0	0	0	0	0	0	0	0	0	0	0	0	0	0	0	0	0	0	0	0	0	0	49	0.081	0.001653061	11.265625	4.349514563	195	3.979591837
2238	1096	FEMALE	1963	SOUTH MIDLAND	2	FEMALE+FEMALE	56	238.026	246.5455	by the time he was in his mid fifties which is very young he was he was nearly blind and was going into kidney failure and couldn't	0	0	1	0	0	0	0	0	0	0	1	0	0	0	0	0	0	0	0	0	2	0	28	0.617	0.022035714	8.5195	3.286577851	104	3.714285714
2238	1096	FEMALE	1963	SOUTH MIDLAND	2	FEMALE+FEMALE	57	246.5455	259.504	couldn't walk for very long periods of time the muscles in his neck and that type of thing had deteriorated to the point that he always had to have something to lean his head back against and and you know we were you know myself and my two sisters were	1	0	3	0	0	0	0	0	0	0	0	0	0	0	0	0	0	0	0	0	4	0	51	0.207	0.004058824	12.9585	3.935640699	202	3.960784314
2238	1096	FEMALE	1963	SOUTH MIDLAND	2	FEMALE+FEMALE	58	259.504	269.343375	you know in the situation of a a fifty seven year old father looking in to put him in a nursing home which was which was at fifty- i'm know it it's scary isn't it yeah i mean it was	0	0	0	0	1	0	0	0	0	0	0	0	1	0	0	0	0	0	0	0	2	0	43	0.333	0.007744186	9.839375	4.370196278	138	3.209302326
2238	1096	FEMALE	1963	SOUTH MIDLAND	2	FEMALE+FEMALE	59	269.343375	281.226625	it was just a horrible situation for us to both- you know to be in and we just you know because of course like you say like your mother his mind was was perfect and wonderful it was he just could not get around to take care of himself	0	0	2	0	0	0	0	0	0	0	0	0	0	0	0	0	0	0	0	0	2	0	49	0.674	0.013755102	11.88325	4.123451076	185	3.775510204
2238	1096	FEMALE	1963	SOUTH MIDLAND	2	FEMALE+FEMALE	6	13.000375	15.672875	yes i am i am *laughter*	0	0	0	0	0	0	0	0	0	0	0	0	0	0	0	0	0	0	0	0	0	0	6	0.19	0.031666667	2.6725	2.245088868	17	2.833333333
2238	1096	FEMALE	1963	SOUTH MIDLAND	2	FEMALE+FEMALE	60	281.226625	293.84925	and uh we ended up opting for um a live-in nurse and you know that came into his home and and we set her up a room in a spare room and she stayed there with him instead because we just could not imagine	1	0	1	0	0	0	0	0	0	0	0	0	0	0	0	0	0	0	0	1	3	2	45	0.83625	0.018583333	12.622625	3.565027084	158	3.511111111
2238	1096	FEMALE	1963	SOUTH MIDLAND	2	FEMALE+FEMALE	61	293.84925	299.569	a fifty seven year old man in a nursing home we just you know we just could not could not imagine doing it	0	0	0	0	0	0	0	0	0	0	0	0	0	0	0	0	0	0	0	0	0	0	23	0.36175	0.015728261	5.71975	4.021154771	84	3.652173913
2238	1096	FEMALE	1963	SOUTH MIDLAND	2	FEMALE+FEMALE	62	299.569	311.784625	and we knew that it wouldn't you know we couldn't even do the the live-in nurse thing forever you know and but he was just so against and and when you said your mother knew that this is probably where she needed to be it was such a different story because_1 he was	0	0	1	0	3	0	0	0	0	0	0	0	1	0	0	0	0	0	0	0	5	0	56	0.539625	0.009636161	12.215625	4.584292658	209	3.732142857
2238	1096	FEMALE	1963	SOUTH MIDLAND	2	FEMALE+FEMALE	63	311.784625	324.83975	so against going to a nursing home which at that age i can't blame him you know it would just it just scared him to death to be you know that young and who knows you know the thought of being there another twenty or thirty years you know just was was just	0	0	0	0	1	0	0	0	0	0	0	0	0	0	0	0	0	0	0	0	1	0	54	0.253125	0.0046875	13.055125	4.136306623	202	3.740740741
2238	1096	FEMALE	1963	SOUTH MIDLAND	2	FEMALE+FEMALE	64	324.83975	334.357875	too much for him you know so we you know we opted for that route so i kind of know what you mean about the the trauma of you know the thought of doing it you know it was just	0	0	0	0	0	0	0	0	0	0	0	0	0	0	0	0	0	0	0	0	0	0	40	1.066125	0.026653125	9.518125	4.202508372	135	3.375
2238	1096	FEMALE	1963	SOUTH MIDLAND	2	FEMALE+FEMALE	65	334.357875	342.662	it was just very hard but i guess you know there's there's there's good ones and there's bad ones I think you just have to be so very careful you know and	0	0	0	0	1	0	0	0	1	0	0	0	0	0	0	0	0	0	2	0	4	0	36	1.014	0.028166667	8.304125	4.335194858	119	3.305555556
2238	1096	FEMALE	1963	SOUTH MIDLAND	2	FEMALE+FEMALE	66	342.662	352.230125	you know you're lucky if you do have a situation where the mind is is still good and they can tell you if they're being well taken care of i think otherwise you you end up with serious problems	0	0	0	0	0	0	0	0	0	1	0	0	0	0	0	0	0	0	0	0	1	0	41	0.217125	0.005295732	9.568125	4.285061075	153	3.731707317
2238	1096	FEMALE	1963	SOUTH MIDLAND	2	FEMALE+FEMALE	8	20.12025	29.1665	well i didn't realize that i thought all of it was TI employees in the survey i- i didn't i was the other way around i thought- i didn't realize there were outside people in the survey so	0	0	0	0	2	0	0	0	0	0	0	0	0	0	0	0	0	0	0	0	2	0	41	0.3795	0.009256098	9.04625	4.532264751	145	3.536585366
2245	1126	FEMALE	1963	SOUTH MIDLAND	2	FEMALE+MALE	10	31.604625	37.067625	oh *noise* out out outside of that i it's it's hard to have a	0	0	0	0	0	0	0	0	0	0	0	0	0	0	0	0	0	0	0	0	0	0	16	1.765	0.1103125	5.463	2.928793703	44	2.75
2245	1126	FEMALE	1963	SOUTH MIDLAND	2	FEMALE+MALE	103	335.917	346.010875	nothing *laughter* and i- i know i know the scud attack- scud attacks are some- are exciting to somebody but after you've seen them_1 seen them_1 for two weeks in a row	0	0	0	0	1	0	0	0	0	0	0	0	0	1	0	0	0	0	0	0	2	0	33	0.13	0.003939394	10.093875	3.269309358	131	3.96969697
2245	1126	FEMALE	1963	SOUTH MIDLAND	2	FEMALE+MALE	11	37.067625	39.693375	i don't really watch a whole lot *laughter*	0	0	0	0	0	0	0	0	0	0	0	0	0	0	0	0	0	0	0	0	0	0	9	0.307375	0.034152778	2.62575	3.427592117	33	3.666666667
2245	1126	FEMALE	1963	SOUTH MIDLAND	2	FEMALE+MALE	2	1.057125	10.17175	oh gosh that's hard to say *laughter* it's um used to be a big Twin Peaks fan but they've made me mad so i haven't watched them in a while- in a while	0	0	0	0	0	0	0	0	0	0	0	0	1	0	0	0	0	0	0	0	1	1	37	0.43275	0.011695946	9.114625	4.059410014	111	3
2245	1126	FEMALE	1963	SOUTH MIDLAND	2	FEMALE+MALE	29	80.6025	88.54475	yeah that that's that's kind of what happened on Twin Peaks they did all this big building up building up building up and then the *noise*	0	0	0	0	0	0	0	0	0	0	0	0	0	0	0	0	0	0	0	0	0	0	28	1.37575	0.049133929	7.94225	3.525449337	109	3.892857143
2245	1126	FEMALE	1963	SOUTH MIDLAND	2	FEMALE+MALE	30	88.54475	92.1415	the solution was ridiculous i had it figured out by the third	0	0	0	0	0	0	0	0	0	0	0	0	0	0	0	0	0	0	0	0	0	0	12	0.45225	0.0376875	3.59675	3.336345312	50	4.166666667
2245	1126	FEMALE	1963	SOUTH MIDLAND	2	FEMALE+MALE	36	103.127875	105.668375	well my parents my parents really like LA Law	0	0	2	0	0	0	0	0	0	0	0	0	0	0	0	0	0	0	0	0	2	0	9	0.2345	0.026055556	2.5405	3.542609722	37	4.111111111
2245	1126	FEMALE	1963	SOUTH MIDLAND	2	FEMALE+MALE	38	107.17075	110.418125	is it good i've i've always heard it was really good	0	0	0	0	1	0	0	0	0	0	0	0	0	0	0	0	0	0	0	0	1	0	13	0.709375	0.054567308	3.247375	4.003233381	40	3.076923077
2245	1126	FEMALE	1963	SOUTH MIDLAND	2	FEMALE+MALE	4	11.479125	18.852	oh *noise* i watch a lot of uh public we watch public television a lot Mystery and	0	0	0	0	0	0	0	0	0	0	0	0	0	0	0	0	0	0	0	0	0	1	17	2.468875	0.145227941	7.372875	2.305749114	64	3.764705882
2245	1126	FEMALE	1963	SOUTH MIDLAND	2	FEMALE+MALE	46	127.084625	132.5065	you know like they they at least you know they've been in a courtroom before *laughter*	0	0	0	0	0	0	0	0	0	0	0	0	0	0	0	0	0	0	0	0	0	0	17	0.902375	0.053080882	5.421875	3.135446686	69	4.058823529
2245	1126	FEMALE	1963	SOUTH MIDLAND	2	FEMALE+MALE	5	18.852	22.64825	oh *noise* oh i oh i really like Mysteries	0	0	0	0	0	0	0	0	0	0	0	0	0	0	0	0	0	0	0	0	0	0	9	0.35425	0.039361111	3.79625	2.370760619	32	3.555555556
2245	1126	FEMALE	1963	SOUTH MIDLAND	2	FEMALE+MALE	57	152.265375	158.452375	it'd be nice if justice traveled that *laughter*-quickly *laughter*-but *laughter*-but *laughter*-it *laughter*-sure it it it sure doesn't	0	0	0	0	0	0	0	0	0	0	0	0	0	0	0	0	0	0	0	0	0	0	24	0.565625	0.023567708	6.187	3.879101342	105	4.375
2245	1126	FEMALE	1963	SOUTH MIDLAND	2	FEMALE+MALE	60	162.50575	171.50875	yeah well it's not really justice's fault but that's on a another whole subject altogether *laughter*	0	0	1	0	0	0	0	0	0	0	0	0	1	0	0	0	0	0	0	0	2	0	19	0.83775	0.044092105	9.003	2.110407642	81	4.263157895
2245	1126	FEMALE	1963	SOUTH MIDLAND	2	FEMALE+MALE	63	175.542875	181.747875	oh let's see what oh i guess i've got a two year old so we do Sesame Street everyday *laughter*	0	0	0	0	0	0	0	0	0	1	0	0	0	0	0	0	0	0	0	0	1	0	22	0.985	0.044772727	6.205	3.5455278	72	3.272727273
2245	1126	FEMALE	1963	SOUTH MIDLAND	2	FEMALE+MALE	67	184.35775	187.58675	not it not no it's a it's not something	0	0	0	0	0	0	0	0	0	0	0	0	1	0	0	0	0	0	0	0	1	0	11	0.841	0.076454545	3.229	3.406627439	29	2.636363636
2245	1126	FEMALE	1963	SOUTH MIDLAND	2	FEMALE+MALE	7	24.47175	26.944	yeah i watch that occasionally when	0	0	0	0	0	0	0	0	0	0	0	0	0	0	0	0	0	0	0	0	0	0	6	0.631	0.105166667	2.47225	2.426939023	30	5
2245	1126	FEMALE	1963	SOUTH MIDLAND	2	FEMALE+MALE	71	195.734375	202.941875	uh yeah oh yeah *laughter* have an intellectual role of Big Bird that's pretty good	0	0	0	0	0	0	0	0	0	1	0	0	0	0	0	0	0	0	0	0	1	1	16	0.64	0.04	7.2075	2.219909816	66	4.125
2245	1126	FEMALE	1963	SOUTH MIDLAND	2	FEMALE+MALE	73	207.852375	210.900125	oh that's true that's true	0	0	0	0	0	0	0	0	0	0	0	0	0	0	0	0	0	0	0	0	0	0	7	1	0.142857143	3.04775	2.29677631	20	2.857142857
2245	1126	FEMALE	1963	SOUTH MIDLAND	2	FEMALE+MALE	75	216.48	219.8375	yeah yeah that we're kind of stuck with them	0	0	0	0	0	0	0	0	0	0	0	0	0	0	0	0	0	0	0	0	0	0	10	0.752	0.0752	3.3575	2.978406552	35	3.5
2245	1126	FEMALE	1963	SOUTH MIDLAND	2	FEMALE+MALE	79	228.037375	234.8675	i wish- i wish we got i wish we got that on our cable system we don't there's always good stuff on A&E	0	0	1	0	2	0	0	0	0	2	0	0	0	0	0	0	0	0	0	0	5	0	26	0.561625	0.021600962	6.830125	3.806665325	76	2.923076923
2245	1126	FEMALE	1963	SOUTH MIDLAND	2	FEMALE+MALE	8	26.944	29.906625	there's something really interesting on	0	0	0	0	0	0	0	0	0	0	0	0	0	0	0	0	0	0	0	0	0	0	6	1.188625	0.198104167	2.962625	2.025231003	34	5.666666667
2245	1126	FEMALE	1963	SOUTH MIDLAND	2	FEMALE+MALE	80	234.8675	240.243875	well not where i am not we're we're in far north we're i mean we're	0	0	0	0	0	0	0	0	0	0	0	0	0	0	0	0	0	0	0	0	0	0	19	0.058875	0.003098684	5.376375	3.53397968	49	2.578947368
2245	1126	FEMALE	1963	SOUTH MIDLAND	2	FEMALE+MALE	81	240.243875	253.190875	i'm thirty five miles north of Dallas in McKinney it's a small town there's only one cable system here and i've called- griped about them_1 not having A E vocalized-noise A&E but they don't have it i mean in Dallas they do	0	0	0	0	0	0	0	0	0	1	0	0	0	0	0	0	0	0	0	0	1	0	49	1.769125	0.036104592	12.947	3.784660539	173	3.530612245
2245	1126	FEMALE	1963	SOUTH MIDLAND	2	FEMALE+MALE	83	259.00975	264.606375	oh yeah i watch- oh i like C i like CNN's new uh news coverage better than anybody's	0	0	2	0	0	0	0	0	0	0	0	0	0	1	0	0	0	0	0	0	3	1	20	0.292	0.0146	5.596625	3.573582293	64	3.2
2245	1126	FEMALE	1963	SOUTH MIDLAND	2	FEMALE+MALE	85	269.21975	274.48525	yeah during- during when the war was real hot and heavy we just had it on CNN all day long	0	0	0	0	0	0	0	0	0	0	0	0	0	0	0	0	0	0	0	0	0	0	20	0.13125	0.0065625	5.2655	3.798309752	70	3.5
2245	1126	FEMALE	1963	SOUTH MIDLAND	2	FEMALE+MALE	86	274.48525	277.211375	yeah oh the oh much better than anybody else's	0	0	1	0	0	0	0	0	0	0	0	0	0	1	0	0	0	0	0	0	2	0	10	0.178375	0.0178375	2.726125	3.668210372	37	3.7
2245	1126	FEMALE	1963	SOUTH MIDLAND	2	FEMALE+MALE	88	285.0515	295.26625	now they're plus they had all the inaccuracies were ridiculous- then they'd come back five minutes later and contradict themselves to oh it was just get it was ridiculous so i just	0	0	0	0	0	0	0	0	0	0	0	0	0	0	0	0	0	0	0	0	0	0	34	0.604	0.017764706	10.21475	3.328520032	146	4.294117647
2245	1126	FEMALE	1963	SOUTH MIDLAND	2	FEMALE+MALE	94	309.18825	314.288125	but uh they they interrupted for no good reason a lot	0	0	0	0	0	0	0	0	0	0	0	0	0	0	0	0	0	0	0	0	0	1	11	0.44275	0.04025	5.099875	2.156915611	43	3.909090909
2249	1135	FEMALE	1963	SOUTH MIDLAND	2	FEMALE+FEMALE	12	56.329625	61.7665	i think that's great there's a few places in Houston where they're trying that out i don't know if it's	1	0	0	0	1	0	0	0	0	0	0	0	0	0	0	0	0	0	1	0	3	0	25	1.3355	0.05342	5.436875	4.598229682	79	3.16
2249	1135	FEMALE	1963	SOUTH MIDLAND	2	FEMALE+FEMALE	13	61.7665	68.954	the if they've done it citywide yet or not where they have the color coded uh bags and uh	0	0	0	0	0	0	0	0	0	1	0	0	0	0	0	0	0	0	0	0	1	2	20	2.4315	0.121575	7.1875	2.782608696	70	3.5
2249	1135	FEMALE	1963	SOUTH MIDLAND	2	FEMALE+FEMALE	2	1.038	2.857625	uh in the Houston area	0	0	0	0	0	0	0	0	0	0	0	0	0	0	0	0	0	0	0	0	0	1	5	0.182	0.0364	1.819625	2.747818919	18	3.6
2249	1135	FEMALE	1963	SOUTH MIDLAND	2	FEMALE+FEMALE	25	106.92475	113.432	yeah we're we're all for it our um we've got several bins in our on in our garage where we uh	0	0	3	0	0	0	0	0	0	1	0	0	0	0	0	0	0	0	0	0	4	2	24	2.12725	0.088635417	6.50725	3.688193938	70	2.916666667
2249	1135	FEMALE	1963	SOUTH MIDLAND	2	FEMALE+FEMALE	26	113.432	118.3885	you know sort things out and and take it to to the appropriate places	1	0	0	0	0	0	0	0	0	0	0	0	0	0	0	0	0	0	0	0	1	0	14	2.0485	0.146321429	4.9565	2.824573792	56	4
2249	1135	FEMALE	1963	SOUTH MIDLAND	2	FEMALE+FEMALE	32	153.254625	159.921375	oh it does it does but i'm sure that they can uh find some sort of uh use for them_1 if you know	0	0	0	0	1	0	0	0	0	0	0	0	0	0	0	0	0	0	0	0	1	2	24	2.142375	0.089265625	6.66675	3.599955001	73	3.041666667
2249	1135	FEMALE	1963	SOUTH MIDLAND	2	FEMALE+FEMALE	33	159.921375	166.41	you know there i've seen talk about uh using garbage for uh energy	0	0	0	0	0	0	0	0	0	0	0	0	0	0	0	0	0	0	0	0	0	2	14	2.762625	0.197330357	6.488625	2.157621992	53	3.785714286
2249	1135	FEMALE	1963	SOUTH MIDLAND	2	FEMALE+FEMALE	34	166.41	170.785375	and so you know you could always apply the magazines toward that	0	0	0	0	0	0	0	0	0	0	0	0	0	0	0	0	0	0	0	0	0	0	12	1.305	0.10875	4.375375	2.742622061	53	4.416666667
2249	1135	FEMALE	1963	SOUTH MIDLAND	2	FEMALE+FEMALE	38	185.58825	186.746	*laughter* oh i know it	0	0	0	0	1	0	0	0	0	0	0	0	0	0	0	0	0	0	0	0	1	0	6	0.33975	0.056625	1.15775	5.18246599	17	2.833333333
2249	1135	FEMALE	1963	SOUTH MIDLAND	2	FEMALE+FEMALE	50	239.89475	248.394375	right well that's a great idea i wish we were that uh involved in uh or that our city was so involved in that involved in recycling	0	0	1	0	1	0	0	0	0	0	0	0	0	0	0	0	0	0	0	0	2	2	28	2.085375	0.074477679	8.499625	3.294262982	104	3.714285714
2249	1135	FEMALE	1963	SOUTH MIDLAND	2	FEMALE+FEMALE	51	248.394375	253.728875	like that because you know i've talked to many people and we wouldn't mind going its extra effort to do it	0	0	1	0	0	0	0	0	0	0	0	0	1	0	0	0	0	0	0	0	2	0	23	0.9505	0.041326087	5.3345	4.311556847	84	3.652173913
2249	1135	FEMALE	1963	SOUTH MIDLAND	2	FEMALE+FEMALE	54	258.466625	273.35325	yeah oh yeah you know and i don't mind you know at first it was the the little extra money that you got you know returning the cans in and stuff like that vocalized-noise but now you know i don't mind as long as things are getting recycled you know that we don't get reimbursed	0	0	0	0	1	0	0	0	0	0	1	0	0	0	0	0	0	0	0	0	2	0	59	2.522625	0.042756356	14.886625	3.963289194	219	3.711864407
2249	1135	FEMALE	1963	SOUTH MIDLAND	2	FEMALE+FEMALE	58	280.242	282.4815	oh i oh i know it	0	0	0	0	0	0	0	0	0	0	0	0	0	0	0	0	0	0	0	0	0	0	6	0.142	0.023666667	2.2395	2.679169457	12	2
2249	1135	FEMALE	1963	SOUTH MIDLAND	2	FEMALE+FEMALE	6	18.940125	23.95425	oh we are too our community is uh just starting to get	0	0	1	0	0	1	0	0	0	0	0	0	0	0	0	0	0	0	0	0	2	1	12	1.95325	0.162770833	5.014125	2.3932391	43	3.583333333
2249	1135	FEMALE	1963	SOUTH MIDLAND	2	FEMALE+FEMALE	62	294.02325	300.845625	right yes and then the plus the time that you waste standing in line is valuable also	0	0	0	0	0	0	0	0	0	0	1	0	0	0	0	0	0	0	0	0	1	0	17	1.934	0.113764706	6.822375	2.491800876	69	4.058823529
2249	1135	FEMALE	1963	SOUTH MIDLAND	2	FEMALE+FEMALE	64	304.829125	309.709625	vocalized-noise we have i know of one that the one that we use uh	0	0	0	0	0	0	0	0	0	1	1	0	0	0	0	0	0	0	0	0	2	1	15	2.076625	0.138441667	4.8805	3.073455589	51	3.4
2249	1135	FEMALE	1963	SOUTH MIDLAND	2	FEMALE+FEMALE	65	309.709625	312.18575	has uh recycling for the bags	0	0	0	0	0	0	0	0	0	1	0	0	0	0	0	0	0	0	0	0	1	1	7	0.906125	0.129446429	2.476125	2.826997829	24	3.428571429
2249	1135	FEMALE	1963	SOUTH MIDLAND	2	FEMALE+FEMALE	67	314.033625	318.238625	and they're promoting the cloth bags you know the reuse reusable cloth bags	0	0	0	0	0	0	0	0	0	0	0	0	0	0	0	0	0	0	0	0	0	0	14	1.183	0.0845	4.205	3.329369798	62	4.428571429
2249	1135	FEMALE	1963	SOUTH MIDLAND	2	FEMALE+FEMALE	7	23.95425	32.67	organized about it they just opened up a recycling center where we go and donate our our things and dump them_1 off ourselves	2	0	1	0	0	0	0	0	0	0	0	0	0	0	0	0	0	0	0	0	3	0	23	3.13675	0.136380435	8.71575	2.63890084	103	4.47826087
2251	1401	FEMALE	1975	SOUTH MIDLAND	1	FEMALE+MALE	10	91.127125	95.99725	and you know- uh people go home and the jury duty is always like you know kind of whining about it *laughter*-all	0	0	0	0	0	0	0	0	0	0	0	0	0	0	0	0	0	0	0	0	0	1	23	1.666125	0.072440217	4.870125	4.722671389	88	3.826086957
2251	1401	FEMALE	1975	SOUTH MIDLAND	1	FEMALE+MALE	11	95.99725	100.92	seems like if people were were really you know into the subject and uh	0	0	0	0	0	0	0	0	0	0	0	0	0	0	0	0	0	0	0	0	0	1	14	3.13075	0.223625	4.92275	2.843938855	57	4.071428571
2251	1401	FEMALE	1975	SOUTH MIDLAND	1	FEMALE+MALE	12	100.92	106.583	i don't know i mean i guess if there if it was more people it would be better if it was just like you know the majority	0	0	0	0	0	0	0	0	0	0	0	0	0	0	0	0	0	0	0	0	0	0	28	3.451	0.12325	5.663	4.944375773	92	3.285714286
2251	1401	FEMALE	1975	SOUTH MIDLAND	1	FEMALE+MALE	13	106.583	111.690125	but i guess the smaller number of that was like six or twelve which there usually are so	0	0	0	0	0	0	0	0	0	0	0	0	0	0	0	0	0	0	1	0	1	0	18	3.229125	0.179395833	5.107125	3.524487848	71	3.944444444
2251	1401	FEMALE	1975	SOUTH MIDLAND	1	FEMALE+MALE	14	111.690125	114.07375	um and i guess unanimous	0	0	0	0	0	0	0	0	0	0	0	0	0	0	0	0	0	0	0	0	0	1	5	1.825625	0.365125	2.383625	2.097645393	20	4
2251	1401	FEMALE	1975	SOUTH MIDLAND	1	FEMALE+MALE	16	115.382375	117.22975	yeah i kind of agree with that	0	0	0	0	0	0	0	0	0	0	0	0	0	0	0	0	0	0	0	0	0	0	7	1.483375	0.211910714	1.847375	3.789160295	24	3.428571429
2251	1401	FEMALE	1975	SOUTH MIDLAND	1	FEMALE+MALE	24	155.62125	157.133375	yeah i can see that	0	0	0	0	0	0	0	0	0	0	0	0	0	0	0	0	0	0	0	0	0	0	5	1.340125	0.268025	1.512125	3.306604943	15	3
2251	1401	FEMALE	1975	SOUTH MIDLAND	1	FEMALE+MALE	30	186.653625	198.158	yeah i heard about um is is there true that there's a if a lawyer takes a a case to court and it's what do they call it um frivolous is that is there still a frivolous law that they can	0	0	0	0	0	0	0	0	0	0	1	0	0	0	0	0	0	0	0	0	1	2	43	5.093375	0.118450581	11.504375	3.73770848	143	3.325581395
2251	1401	FEMALE	1975	SOUTH MIDLAND	1	FEMALE+MALE	32	199.59775	202.2635	yeah but do they get um fined the lawyer	0	0	0	0	0	0	0	0	0	0	0	0	0	0	0	0	0	0	0	0	0	1	9	1.32175	0.146861111	2.66575	3.376160555	32	3.555555556
2251	1401	FEMALE	1975	SOUTH MIDLAND	1	FEMALE+MALE	36	210.828	217.01875	yeah i never i didn't realize until recently that there was actually a fine they could pretty interesting though	0	0	0	0	0	0	0	0	0	0	1	0	0	0	0	0	0	0	0	0	1	0	20	3.73975	0.1869875	6.19075	3.230626338	93	4.65
2251	1401	FEMALE	1975	SOUTH MIDLAND	1	FEMALE+MALE	53	262.74675	264.738375	oh that would be really tough	0	0	0	0	0	0	0	0	0	0	0	0	0	0	0	0	0	0	0	0	0	0	6	1.21625	0.202708333	1.991625	3.012615327	24	4
2251	1401	FEMALE	1975	SOUTH MIDLAND	1	FEMALE+MALE	59	281.532875	284.194375	yeah i mean because seems like	0	0	0	0	0	0	0	0	0	0	0	0	0	0	0	0	0	0	0	0	0	0	6	1.6095	0.26825	2.6615	2.254367838	25	4.166666667
2251	1401	FEMALE	1975	SOUTH MIDLAND	1	FEMALE+MALE	60	284.194375	291.2185	i don't know i mean there's so many different different types of cases that come in i mean it seems like just general people i mean	0	0	0	0	0	0	0	0	0	0	0	0	0	0	0	0	0	0	1	1	2	0	28	3.776125	0.134861607	7.024125	3.986261634	104	3.714285714
2251	1401	FEMALE	1975	SOUTH MIDLAND	1	FEMALE+MALE	61	291.2185	302.0745	who are live in the community and do different things you know you have different opinions kind of just one judge who sits there and listens to cases all the time would would get it start thinking a certain way and go go nuts *laughter*	0	0	0	0	1	1	0	0	0	1	0	0	0	0	0	0	0	0	0	2	5	0	46	5.668	0.123217391	10.856	4.237288136	190	4.130434783
2251	1401	FEMALE	1975	SOUTH MIDLAND	1	FEMALE+MALE	8	81.769375	85.7435	yeah that that is uh a tough situation i mean because	0	0	0	0	0	0	0	0	0	0	0	0	0	0	0	0	0	0	0	0	0	1	11	1.9245	0.174954545	3.974125	2.767904885	43	3.909090909
2251	1401	FEMALE	1975	SOUTH MIDLAND	1	FEMALE+MALE	9	85.7435	91.127125	you know i mean some sometimes i feel like maybe some of them are just kind of pressured or not really into you know and	0	0	0	0	1	0	0	0	0	0	0	0	0	0	0	0	0	0	0	0	1	0	25	3.277625	0.131105	5.383625	4.643711254	96	3.84
2259	1055	FEMALE	1965	SOUTH MIDLAND	2	FEMALE+MALE	12	135.749875	138.354875	no that doesn't make a whole of lot sense	0	0	0	0	0	0	0	0	0	0	0	0	0	0	0	0	0	0	0	0	0	0	10	1.701	0.1701	2.605	3.838771593	32	3.2
2259	1055	FEMALE	1965	SOUTH MIDLAND	2	FEMALE+MALE	19	161.608	172.237125	well uh my uh my family is from uh *noise* Europe from well from England and Ireland	0	0	1	0	0	0	0	0	0	0	0	0	0	0	0	0	0	0	0	0	1	3	17	6.039125	0.355242647	10.629125	1.599379065	66	3.882352941
2259	1055	FEMALE	1965	SOUTH MIDLAND	2	FEMALE+MALE	2	1.350875	5.225375	well how how do you feel about the immigration laws	0	0	0	0	0	0	0	0	0	0	0	0	0	0	0	0	0	0	0	0	0	0	10	1.3585	0.13585	3.8745	2.580978191	42	4.2
2259	1055	FEMALE	1965	SOUTH MIDLAND	2	FEMALE+MALE	20	172.237125	179.366625	and uh have been in this country for oh more than a hundred and fifty years almost two hundred years	0	0	0	0	0	0	0	0	0	0	0	0	0	0	0	0	0	0	0	0	0	1	20	3.8475	0.192375	7.1295	2.80524581	81	4.05
2259	1055	FEMALE	1965	SOUTH MIDLAND	2	FEMALE+MALE	21	179.366625	188.1655	so i don't have any any uh relatives that i am or or uh *noise*	0	0	0	0	0	0	0	0	0	1	1	1	0	0	0	0	0	0	0	0	3	2	16	5.142875	0.321429687	8.798875	1.818414286	46	2.875
2259	1055	FEMALE	1965	SOUTH MIDLAND	2	FEMALE+MALE	23	189.702875	198.583125	several generations back that i am familiar with their names and how they fit into the family they were all they were all born here	0	0	1	0	0	0	0	0	0	0	1	0	0	0	0	0	0	0	0	0	2	0	25	3.32225	0.13289	8.88025	2.815236058	107	4.28
2259	1055	FEMALE	1965	SOUTH MIDLAND	2	FEMALE+MALE	24	198.583125	205.40675	so i don't have any real strong ties with any with with the immigration laws i don't because i don't	0	0	0	0	0	0	0	0	0	1	0	1	0	0	0	0	0	0	0	0	2	0	23	3.111625	0.135288043	6.823625	3.370642437	78	3.391304348
2259	1055	FEMALE	1965	SOUTH MIDLAND	2	FEMALE+MALE	25	205.40675	211.648	i don't have any personal feelings about them_1 and i i haven't taken the time or effort to learn what they are	0	0	0	0	0	0	0	0	0	1	0	1	1	0	0	0	0	0	0	0	3	0	24	1.54925	0.064552083	6.24125	3.845383537	88	3.666666667
2259	1055	FEMALE	1965	SOUTH MIDLAND	2	FEMALE+MALE	33	265.277875	270.904125	well i agree with that i- I think if vocalized-noise immigration was entirely unrestricted	0	0	0	0	1	0	0	0	0	0	0	0	0	0	0	0	0	0	0	0	1	0	15	2.61225	0.17415	5.62625	2.666074206	75	5
2259	1055	FEMALE	1965	SOUTH MIDLAND	2	FEMALE+MALE	34	270.904125	279.82675	uh not only would would the United States become over populated well more over populated awfully quickly	0	0	0	0	0	0	0	0	0	0	0	0	0	0	0	0	0	0	0	0	0	1	17	4.588625	0.269919118	8.922625	1.905268909	88	5.176470588
2259	1055	FEMALE	1965	SOUTH MIDLAND	2	FEMALE+MALE	35	279.82675	293.225875	I think it it would bring in a lot of uh people that are run out of other countries or in trouble in in other countries I think they'd come here trying to find a new market for their their brand of crime	1	0	1	0	2	0	0	0	0	0	0	0	0	0	0	0	0	0	0	1	5	1	44	7.679125	0.174525568	13.399125	3.283796517	160	3.636363636
2259	1055	FEMALE	1965	SOUTH MIDLAND	2	FEMALE+MALE	37	304.623375	307.24575	i was not aware aware of that	0	0	0	0	0	0	0	0	0	0	0	0	0	0	0	0	0	0	0	0	0	0	7	1.23475	0.176392857	2.622375	2.669336003	23	3.285714286
2259	1055	FEMALE	1965	SOUTH MIDLAND	2	FEMALE+MALE	4	52.071625	61.104375	yeah well i'm not real sure why i got this topic because i don't think i checked it off on the list because i know very little about the current immigration laws	0	0	0	0	1	0	0	0	0	0	0	0	0	0	0	0	0	0	0	0	1	0	34	2.229375	0.065569853	9.03275	3.764080706	128	3.764705882
2264	1096	FEMALE	1963	SOUTH MIDLAND	2	FEMALE+FEMALE	1	0	7.87675	well since you live close i don't know if you know um about what Lewisville's doing with recycling are you familiar with any of that	0	0	0	0	0	0	0	0	0	0	0	0	0	0	0	0	0	0	0	0	0	1	27	0.84775	0.031398148	7.87675	3.427809693	106	3.925925926
2264	1096	FEMALE	1963	SOUTH MIDLAND	2	FEMALE+FEMALE	10	47.042375	55.18425	oh well that's really nice to know because we were doing the same thing because to take it to Almetco you have to take it when they're open you know which is always a real pain *noise*	0	0	0	0	0	0	0	0	1	0	0	0	0	0	0	0	0	0	0	0	1	0	39	0.206	0.005282051	8.141875	4.790051432	144	3.692307692
2264	1096	FEMALE	1963	SOUTH MIDLAND	2	FEMALE+FEMALE	12	62.0135	67.75975	*noise* and we're going oh no there's our goes our recycling place well that's really nice to find out that it's behind *laughter*-there	0	0	1	0	1	0	0	0	0	0	0	0	0	0	0	1	0	0	0	0	3	0	29	0.03875	0.001336207	5.74625	5.046769632	105	3.620689655
2264	1096	FEMALE	1963	SOUTH MIDLAND	2	FEMALE+FEMALE	13	67.75975	73.926	*noise* well we pretty much do um uh plastic milk cartons and um um	0	0	0	0	0	0	0	0	0	0	0	0	0	0	0	0	0	0	0	0	0	3	15	3.45825	0.23055	6.16625	2.432596797	52	3.466666667
2264	1096	FEMALE	1963	SOUTH MIDLAND	2	FEMALE+FEMALE	14	73.926	83.14375	um newspapers i couldn't even think of what you call them_1 plastic milk cartons and newspapers and- and cans and glass i guess is the is really the four things that we do	0	0	0	0	0	0	0	0	0	0	1	0	0	0	0	0	0	0	0	0	1	1	34	1.239	0.036441176	9.21775	3.688535706	137	4.029411765
2264	1096	FEMALE	1963	SOUTH MIDLAND	2	FEMALE+FEMALE	16	85.544125	93.421875	and really i think that's about that's- that's really about it is there anything- anyplace else that really takes anything other than that that you know of	0	0	0	0	1	0	0	0	0	0	0	0	0	0	0	0	0	0	0	1	2	0	30	0.866	0.028866667	7.87775	3.808193964	124	4.133333333
2264	1096	FEMALE	1963	SOUTH MIDLAND	2	FEMALE+FEMALE	20	101.940875	109.0735	i know i know we're kind of the same way *noise* and- you know at- at first i don't know about you at first it was a real	0	0	0	0	2	0	0	0	0	0	0	0	0	0	0	0	0	0	0	0	2	0	30	0.1765	0.005883333	7.132625	4.206025131	88	2.933333333
2264	1096	FEMALE	1963	SOUTH MIDLAND	2	FEMALE+FEMALE	21	109.0735	118.5855	it was a real hassle and i'm going are we really gonna do this but you kind of get i guess into a little routine you know and it just becomes- kind of is automatic now to to throw different things in different places you know	0	0	0	0	0	0	0	1	0	0	0	0	0	0	0	1	0	0	0	0	2	0	47	0.2055	0.00437234	9.512	4.941126997	178	3.787234043
2264	1096	FEMALE	1963	SOUTH MIDLAND	2	FEMALE+FEMALE	22	118.5855	129.41875	so i've just got you know we have a a pantry- pretty good size pantry in our kitchen and i've just got three trash cans sitting in there you know and we just kind of dump things in each one as you know as we get them_1 so	0	0	1	0	0	0	0	0	0	3	0	0	0	0	0	0	0	0	0	0	4	0	50	0.28775	0.005755	10.83325	4.615420119	171	3.42
2264	1096	FEMALE	1963	SOUTH MIDLAND	2	FEMALE+FEMALE	23	129.41875	142.06425	they do too and they're impossible to crush i mean you can't get them_1 down to any size you know i mean you know you get four milk cartons and that fills up trash bag *laughter*-you *laughter*-know pretty easily so yeah you're-	2	0	0	0	0	0	0	0	0	0	0	1	0	0	0	0	0	0	0	0	3	0	47	0.46425	0.00987766	12.6455	3.716737179	177	3.765957447
2264	1096	FEMALE	1963	SOUTH MIDLAND	2	FEMALE+FEMALE	32	174.996375	179.02825	sure yeah let somebody get something out of it yeah that's true	0	0	0	0	0	0	0	0	0	0	0	0	0	1	0	0	0	0	0	0	1	0	13	4.031875	0.310144231	4.031875	3.224306309	51	3.923076923
2264	1096	FEMALE	1963	SOUTH MIDLAND	2	FEMALE+FEMALE	33	179.02825	186.49175	yeah *laughter*-yeah ha-ha *laughter* well i was kind of hoping with you know- do you work for TI	0	0	0	0	0	0	0	0	0	0	0	0	0	0	0	0	0	0	0	0	0	0	20	4.31075	0.2155375	7.4635	2.679707912	73	3.65
2264	1096	FEMALE	1963	SOUTH MIDLAND	2	FEMALE+FEMALE	35	188.073875	195.03475	yeah there was a uh that TI's got this this organization called TAD which is TIers Against Drugs	0	0	0	0	0	0	0	0	0	1	0	0	0	0	0	0	0	0	0	0	1	1	19	3.386	0.178210526	6.960875	2.729541904	78	4.105263158
2264	1096	FEMALE	1963	SOUTH MIDLAND	2	FEMALE+FEMALE	36	195.03475	207.024375	and you know we're recycling aluminum cans up here and uh you know just what you'd buy out of the machines and drink here and there's crushers out in all of the hallways you know and they're and that's and they use the money from that to fund this	0	0	0	0	0	0	0	0	0	0	0	0	0	0	0	0	0	0	1	0	1	1	54	0.324	0.006	11.989625	4.503893992	194	3.592592593
2264	1096	FEMALE	1963	SOUTH MIDLAND	2	FEMALE+FEMALE	37	207.024375	212.461	TIers Against Drugs program it's you know TI doesn't give them_1 any money all everything is made from that	0	1	0	0	0	0	0	0	0	0	0	1	0	0	0	0	0	0	0	0	2	0	21	0.158	0.00752381	5.436625	3.862690548	87	4.142857143
2264	1096	FEMALE	1963	SOUTH MIDLAND	2	FEMALE+FEMALE	38	212.461	219.221	and they had talked about having a thing where like one Saturday a month you could come and drop your aluminum cans off from home you know	1	0	1	0	0	0	0	0	0	0	0	0	0	0	0	0	0	0	0	0	2	0	27	0.142	0.005259259	6.76	3.99408284	112	4.148148148
2264	1096	FEMALE	1963	SOUTH MIDLAND	2	FEMALE+FEMALE	39	219.221	226.591625	and i'm kind of like you i wish they would do that because so at least i knew somebody you know was getting the money out of it you know that it- was gonna use it for good so	0	0	0	0	1	0	0	1	0	0	0	0	0	1	0	0	0	0	0	1	4	0	40	0.778	0.01945	7.370625	5.42694819	134	3.35
2264	1096	FEMALE	1963	SOUTH MIDLAND	2	FEMALE+FEMALE	42	230.13075	233.794375	*noise* sounds like you have a little one just like i *laughter*-do	0	0	0	0	0	0	0	0	0	1	0	0	0	0	0	0	0	0	0	0	1	0	14	0.49025	0.035017857	3.663625	3.821351803	51	3.642857143
2264	1096	FEMALE	1963	SOUTH MIDLAND	2	FEMALE+FEMALE	43	233.794375	239.0375	yeah mine was two in December *laughter* well it was good to talk to you	0	0	0	0	0	0	0	0	0	0	0	0	0	0	0	0	0	0	0	0	0	0	15	0.326	0.021733333	5.243125	2.86088926	56	3.733333333
2264	1096	FEMALE	1963	SOUTH MIDLAND	2	FEMALE+FEMALE	45	241.918	247.662	oh do they really curbside pick up i really hope they do that in Lewisville it'd make it a lot easier on all of *laughter*-us	0	0	0	0	1	0	0	0	0	0	0	0	0	0	0	0	0	0	0	0	1	0	27	0.496313	0.018381963	5.744	4.700557103	97	3.592592593
2264	1096	FEMALE	1963	SOUTH MIDLAND	2	FEMALE+FEMALE	46	247.662	250.748125	okay talk to you later bye-bye *noise*	0	0	0	0	0	0	0	0	0	0	0	0	0	0	0	0	0	0	0	0	0	0	8	0.690125	0.086265625	3.086125	2.59224756	29	3.625
2264	1096	FEMALE	1963	SOUTH MIDLAND	2	FEMALE+FEMALE	5	15.327875	25.440125	yeah i you know i read you know when they first started doing that in the paper and i read about that i was just praying that that you know that would be in our area because we've been recycling for quite sometime and	0	0	1	0	1	1	0	0	0	0	0	0	0	0	0	0	0	0	0	0	3	0	45	0.34	0.007555556	10.11225	4.450048209	173	3.844444444
2264	1096	FEMALE	1963	SOUTH MIDLAND	2	FEMALE+FEMALE	6	25.440125	34.086375	*noise* you know we separate everything out and then have to haul it up to Almetco you know which is a real pain so if they would come up with curbside recycling that would be *noise*	2	0	0	0	0	0	0	0	1	0	0	0	0	0	0	0	0	0	0	0	3	0	37	0.23	0.006216216	8.64625	4.27931184	144	3.891891892
2267	1126	FEMALE	1963	SOUTH MIDLAND	2	FEMALE+FEMALE	14	46.83775	53.591375	no i i agree- i i solely agree- agree with you there i i i think i think automatic weapons	0	0	0	0	1	0	0	0	0	0	0	0	0	0	0	0	0	0	0	0	1	0	20	1.705625	0.08528125	6.753625	2.961372596	69	3.45
2267	1126	FEMALE	1963	SOUTH MIDLAND	2	FEMALE+FEMALE	15	53.591375	57.86	is it's kind of ridiculous if there's not some kind of control on those	0	0	0	0	0	0	0	0	0	0	0	0	1	0	0	0	0	0	0	0	1	0	16	0.880625	0.055039063	4.268625	3.748279598	56	3.5
2267	1126	FEMALE	1963	SOUTH MIDLAND	2	FEMALE+FEMALE	16	57.86	67.97025	because_1 there's no reason to have automatic i- i- i mean i mean deer hunters do not use automatic weapons you can't tell- you can't tell me that they're good for anything but but killing people	0	0	0	0	1	0	0	0	0	0	0	1	0	0	0	0	0	0	0	0	2	0	40	1.44625	0.03615625	10.11025	3.956380901	153	3.825
2267	1126	FEMALE	1963	SOUTH MIDLAND	2	FEMALE+FEMALE	17	67.97025	80.60025	but um but there there can't- you can't take gun you can't put total control because_1 the criminals- the the law abiding citizens won't turn will turn them_1 in and the criminals won't *laughter*	1	0	0	0	0	0	0	3	0	0	0	0	2	0	0	0	0	0	0	0	6	1	39	2.34675	0.060173077	12.63	3.087885986	154	3.948717949
2267	1126	FEMALE	1963	SOUTH MIDLAND	2	FEMALE+FEMALE	18	80.60025	90.40625	so it's it's a real messy subject it it it- it's there's just doesn't seem to be any good solution even though i do think that the uh	0	0	0	0	1	0	0	0	0	0	0	1	0	0	0	0	0	0	0	0	2	1	33	2.16325	0.06555303	9.806	3.365286559	100	3.03030303
2267	1126	FEMALE	1963	SOUTH MIDLAND	2	FEMALE+FEMALE	19	90.40625	103.451625	the what's that seven day waiting period till they checkup on you until for- for buying a handgun is a is a really good idea that- that- that they're trying to push through Congress right now but uh	0	0	0	0	0	0	0	0	0	0	1	0	0	0	0	0	0	0	0	0	1	1	40	3.501375	0.087534375	13.045375	3.066220787	156	3.9
2267	1126	FEMALE	1963	SOUTH MIDLAND	2	FEMALE+FEMALE	2	0.968375	4.91025	oh what a some subject uh oh	0	0	0	0	0	0	0	0	0	0	0	0	0	0	0	0	0	0	0	0	0	1	7	1.479875	0.211410714	3.941875	1.775804661	22	3.142857143
2267	1126	FEMALE	1963	SOUTH MIDLAND	2	FEMALE+FEMALE	20	103.451625	106.37675	i don't think they'll ever get it done	0	0	0	0	1	0	0	1	0	0	0	0	0	0	0	0	0	0	0	0	2	0	10	0.825375	0.0825375	2.925125	3.418657322	29	2.9
2267	1126	FEMALE	1963	SOUTH MIDLAND	2	FEMALE+FEMALE	21	106.37675	118.0745	i i just i really don't think they will you know and what what what uh what is going to hurt a waiting period so and you know for an FBI checkup to see if you're not a mass murderer or something	0	0	0	0	1	0	0	2	0	0	0	0	0	0	0	0	0	0	0	0	3	1	44	2.4295	0.055215909	11.69775	3.761407108	151	3.431818182
2267	1126	FEMALE	1963	SOUTH MIDLAND	2	FEMALE+FEMALE	22	118.0745	121.0015	i don't think that's going to hurt anything	0	0	0	0	1	0	0	1	0	0	0	1	0	0	0	0	0	0	0	0	3	0	10	0.843	0.0843	2.927	3.416467373	34	3.4
2267	1126	FEMALE	1963	SOUTH MIDLAND	2	FEMALE+FEMALE	24	122.242125	125.4685	but i i i agree with you um	0	0	0	0	0	0	0	0	0	0	0	0	0	0	0	0	0	0	0	0	0	1	8	0.910375	0.113796875	3.226375	2.479562977	20	2.5
2267	1126	FEMALE	1963	SOUTH MIDLAND	2	FEMALE+FEMALE	25	125.4685	129.01	*noise* because_1 i live uh just north of Dallas	0	0	0	0	0	0	0	0	0	0	0	0	0	0	0	0	0	0	0	0	0	1	10	0.9285	0.09285	3.5415	2.82366229	38	3.8
2267	1126	FEMALE	1963	SOUTH MIDLAND	2	FEMALE+FEMALE	26	129.01	135.474125	and this- this place in in Dallas is a mess we we moved out of Dallas last year	0	0	0	0	0	0	0	0	0	0	0	0	0	0	0	0	0	0	0	0	0	0	18	2.079125	0.115506944	6.464125	2.784599617	61	3.388888889
2267	1126	FEMALE	1963	SOUTH MIDLAND	2	FEMALE+FEMALE	27	135.474125	138.987	uh my husband was transferred up here north of	0	0	1	0	0	0	0	0	0	0	0	0	0	0	0	0	0	0	0	0	1	1	9	1.268875	0.140986111	3.512875	2.562004057	38	4.222222222
2267	1126	FEMALE	1963	SOUTH MIDLAND	2	FEMALE+FEMALE	28	138.987	145.023625	north of Dallas and to uh McKinney's a much smaller town and it's about oh forty five minutes north	0	0	0	0	0	0	0	0	0	0	0	0	0	0	0	0	0	0	0	0	0	1	21	1.080625	0.051458333	6.036625	3.478765038	79	3.761904762
2267	1126	FEMALE	1963	SOUTH MIDLAND	2	FEMALE+FEMALE	29	145.023625	151.15075	and uh Dallas is a mess i mean it just it's one of the worst- most- top crime	0	0	0	0	0	0	0	0	0	0	0	0	0	0	0	0	0	0	0	0	0	1	19	2.411125	0.126901316	6.127125	3.100964971	57	3
2267	1126	FEMALE	1963	SOUTH MIDLAND	2	FEMALE+FEMALE	3	4.91025	14.197625	it's it's I think it's almost as bad as religion talking to somebody like gun control with everybody has everybody has such ideas- ideas on it	0	0	0	0	1	0	0	0	0	2	0	0	0	3	0	0	0	0	0	0	6	0	29	2.073375	0.07149569	9.287375	3.122518473	113	3.896551724
2267	1126	FEMALE	1963	SOUTH MIDLAND	2	FEMALE+FEMALE	30	151.15075	154.4925	i mean it may be no it was the number one crime	0	0	0	0	0	0	0	0	0	0	0	1	0	0	0	0	0	0	0	0	1	0	12	0.48425	0.040354167	3.34175	3.590932894	36	3
2267	1126	FEMALE	1963	SOUTH MIDLAND	2	FEMALE+FEMALE	32	156.947375	162.262125	yeah oh yeah it's it's it's- it's bad and- and well in certain parts of town	0	0	0	0	0	0	0	0	0	0	0	0	0	0	0	0	0	0	0	0	0	0	20	1.163125	0.05815625	5.31475	3.763112094	55	2.75
2267	1126	FEMALE	1963	SOUTH MIDLAND	2	FEMALE+FEMALE	4	14.197625	16.680625	what what do- what do you feel about it	0	0	0	0	0	0	0	0	0	0	0	0	0	0	0	0	0	0	0	0	0	0	9	0.807	0.089666667	2.483	3.624647604	30	3.333333333
2267	1126	FEMALE	1963	SOUTH MIDLAND	2	FEMALE+FEMALE	43	186.066	189.39625	oh my that that's frightening that	0	0	1	0	0	0	0	0	0	0	0	0	0	0	0	0	0	0	0	0	1	0	7	0.158	0.022571429	3.33025	2.101944298	28	4
2267	1126	FEMALE	1963	SOUTH MIDLAND	2	FEMALE+FEMALE	53	212.3195	216.8785	*laughter* i don't care if you have a flat and you can-	0	0	0	0	0	0	0	0	0	1	0	0	0	0	0	1	0	0	0	0	2	0	14	0.0695	0.004964286	4.559	3.07084887	40	2.857142857
2267	1126	FEMALE	1963	SOUTH MIDLAND	2	FEMALE+FEMALE	54	216.8785	218.654375	*laughter*-keep *laughter*-going	0	0	0	0	0	0	0	0	0	0	0	0	0	0	0	0	0	0	0	0	0	0	5	0.339875	0.067975	1.775875	2.815513479	25	5
2267	1126	FEMALE	1963	SOUTH MIDLAND	2	FEMALE+FEMALE	55	218.654375	225.3345	well when you get lost- there's a saying down here all roads lead to south Dallas when you get lost so *laughter*	0	0	0	0	0	0	0	0	0	0	0	0	0	0	0	0	0	0	0	0	0	0	23	0.350125	0.015222826	6.680125	3.443049344	88	3.826086957
2267	1126	FEMALE	1963	SOUTH MIDLAND	2	FEMALE+FEMALE	56	225.3345	237.228375	*laughter* it seems like it- it- when you first get down here and you're trying to find your way around you end you- you seem to end up in the bad part of town no *laughter*-matter *laughter*-what direction you're *laughter*-going *laughter*	0	0	1	0	0	0	0	0	0	0	0	0	0	0	0	0	0	0	0	0	1	0	47	0.819875	0.017444149	11.893875	3.951613751	183	3.893617021
2267	1126	FEMALE	1963	SOUTH MIDLAND	2	FEMALE+FEMALE	57	237.228375	240.675875	*laughter* oh it's- it's- but it's uh well-	0	0	0	0	0	0	0	0	0	0	0	0	0	0	0	0	0	0	0	0	0	1	12	1.3115	0.109291667	3.4475	3.480783176	28	2.333333333
2267	1126	FEMALE	1963	SOUTH MIDLAND	2	FEMALE+FEMALE	58	240.675875	248.29075	it seems like the sirens just going all the time and you just uh people in the you'd- you'd every once in a while you'd hear what you	0	0	0	0	0	0	0	0	0	0	0	0	0	0	0	1	0	0	0	0	1	1	31	1.076875	0.034737903	7.614875	4.070979497	102	3.290322581
2267	1126	FEMALE	1963	SOUTH MIDLAND	2	FEMALE+FEMALE	59	248.29075	250.498625	was that a gun was that a *laughter*-gun	0	0	0	0	0	0	0	0	0	0	0	0	0	0	0	0	0	0	0	0	0	0	9	0.12425	0.013805556	2.207875	4.076317726	30	3.333333333
2267	1126	FEMALE	1963	SOUTH MIDLAND	2	FEMALE+FEMALE	6	26.23025	28.262	really are you from a big city	0	0	0	0	0	0	0	0	0	0	0	0	0	0	0	0	0	0	0	0	0	0	7	0.286	0.040857143	2.03175	3.445305771	24	3.428571429
2267	1126	FEMALE	1963	SOUTH MIDLAND	2	FEMALE+FEMALE	70	288.08225	294.780375	yeah i we don't we don't own any guns but uh you know the temptation has been there you know	0	0	0	0	0	0	0	0	0	0	0	1	0	0	0	0	0	0	0	0	1	1	22	0.978	0.044454545	6.698125	3.28450126	71	3.227272727
2267	1126	FEMALE	1963	SOUTH MIDLAND	2	FEMALE+FEMALE	71	294.780375	301.580125	to to go out and- and and and get something for for protection because_1 as much many break-ins and stuff as	0	0	0	0	0	0	0	0	0	0	0	0	0	0	0	0	0	0	0	0	0	0	22	1.535125	0.069778409	6.79975	3.235413067	86	3.909090909
2267	1126	FEMALE	1963	SOUTH MIDLAND	2	FEMALE+FEMALE	72	301.580125	309.20425	as there are i mean and and and they just don't stop with breaking in i mean usually they'll kill you you know for for twenty dollars in your pocket	0	0	1	0	0	0	0	1	0	0	0	0	0	0	0	0	0	0	1	0	3	0	32	0.426875	0.013339844	7.624125	4.197202958	117	3.65625
2267	1126	FEMALE	1963	SOUTH MIDLAND	2	FEMALE+FEMALE	74	310.4945	314.816875	so it's it's a it's it's a frightening situation	0	0	0	0	0	0	0	0	0	0	0	0	0	0	0	0	0	0	0	0	0	0	13	1.4805	0.113884615	4.322375	3.007605772	36	2.769230769
2277	1033	FEMALE	1965	SOUTH MIDLAND	1	FEMALE+FEMALE	14	35.001125	38.59025	yeah that would seem like that would be uh more expensive than a uh	0	0	0	0	0	0	0	0	0	0	0	0	0	0	0	0	0	0	0	0	0	2	14	1.895125	0.135366071	3.589125	3.900672169	54	3.857142857
2277	1033	FEMALE	1965	SOUTH MIDLAND	1	FEMALE+FEMALE	15	38.59025	40.382	nursing- nursing home wouldn't it	0	0	0	0	0	0	0	0	0	0	0	0	1	0	0	0	0	0	0	0	1	0	6	1.09275	0.182125	1.79175	3.348681457	27	4.5
2277	1033	FEMALE	1965	SOUTH MIDLAND	1	FEMALE+FEMALE	17	43.539875	48.261	oh and the nurse at home isn't oh okay i got you	0	0	0	0	0	0	0	0	0	1	0	0	1	0	0	0	0	0	0	0	2	0	13	1.607125	0.123625	4.721125	2.753580979	36	2.769230769
2277	1033	FEMALE	1965	SOUTH MIDLAND	1	FEMALE+FEMALE	18	48.261	50.355875	yeah i didn't know that	0	0	0	0	0	0	0	0	0	0	0	0	0	0	0	0	0	0	0	0	0	0	6	1.352	0.225333333	2.094875	2.864132705	18	3
2277	1033	FEMALE	1965	SOUTH MIDLAND	1	FEMALE+FEMALE	2	0.302875	2.534	have you had to put anyone in a nursing home	0	0	0	0	0	0	0	0	0	0	0	0	0	1	0	0	0	0	0	0	1	0	10	0.684125	0.0684125	2.231125	4.482043812	35	3.5
2277	1033	FEMALE	1965	SOUTH MIDLAND	1	FEMALE+FEMALE	20	71.17275	74.351125	now well my brother in law was working with uh	0	0	1	0	0	0	0	0	0	0	0	0	0	0	0	0	0	0	0	0	1	1	10	0.922125	0.0922125	3.178375	3.146261848	37	3.7
2277	1033	FEMALE	1965	SOUTH MIDLAND	1	FEMALE+FEMALE	21	74.351125	79.804375	in one for a little bit and uh he just he couldn't handle the things he had to do	0	0	0	0	0	0	0	0	0	0	1	0	0	0	0	0	0	0	0	0	1	1	20	2.183875	0.10919375	5.45325	3.667537707	62	3.1
2277	1033	FEMALE	1965	SOUTH MIDLAND	1	FEMALE+FEMALE	22	79.804375	88.0755	you know uh you know cleaning up after men- uh men and women using the restroom and stuff he he he couldn't handle it	0	0	0	0	0	0	0	0	0	0	0	0	0	0	0	0	0	0	0	0	0	2	25	3.764	0.15056	8.271125	3.022563436	92	3.68
2277	1033	FEMALE	1965	SOUTH MIDLAND	1	FEMALE+FEMALE	26	103.476	106.953375	well seems to me if a person gets into that area	0	0	0	0	0	0	0	0	0	0	0	0	0	0	0	0	0	0	0	0	0	0	11	1.567375	0.142488636	3.477375	3.163305654	38	3.454545455
2277	1033	FEMALE	1965	SOUTH MIDLAND	1	FEMALE+FEMALE	27	106.953375	114.125125	they i- i don't know it seems like if you're going to get in that area and spend the time learning it because you do have to go to school on some of it	0	0	0	0	0	0	0	1	1	0	0	0	0	0	0	0	0	0	0	0	2	0	36	2.28175	0.063381944	7.17175	5.019695332	115	3.194444444
2277	1033	FEMALE	1965	SOUTH MIDLAND	1	FEMALE+FEMALE	31	121.2065	126.509	yeah i i've heard a lot of bad things about them_1 mistreating people and uh	0	0	0	0	0	0	0	0	0	0	0	0	0	0	0	0	0	0	0	0	0	1	16	2.198	0.137375	5.3025	3.017444602	61	3.8125
2277	1033	FEMALE	1965	SOUTH MIDLAND	1	FEMALE+FEMALE	32	126.509	130.1565	i've even heard of some people being sexually abused	0	0	0	0	0	0	0	0	0	0	0	0	0	0	0	0	0	0	0	0	0	0	10	1.5035	0.15035	3.6475	2.741603838	43	4.3
2277	1033	FEMALE	1965	SOUTH MIDLAND	1	FEMALE+FEMALE	34	132.64525	134.527125	yeah they steal from them_1	0	0	0	0	0	0	0	0	0	0	0	0	0	0	0	0	0	0	0	0	0	0	5	0.605875	0.121175	1.881875	2.65692461	23	4.6
2277	1033	FEMALE	1965	SOUTH MIDLAND	1	FEMALE+FEMALE	47	190.414625	191.923875	that's- that's not right	0	0	0	0	0	0	0	0	0	0	0	0	1	0	0	0	0	0	0	0	1	0	6	1.26525	0.210875	1.50925	3.975484512	18	3
2277	1033	FEMALE	1965	SOUTH MIDLAND	1	FEMALE+FEMALE	49	193.096	203.864625	i've i've only known two people in a nursing home and you know it was my grandmother and grandfather on my father's side and i just heard through my father what was going on and uh	0	0	4	0	0	0	0	0	0	0	0	0	0	0	0	0	0	0	0	0	4	1	39	4.329	0.111	10.768625	3.621632288	142	3.641025641
2277	1033	FEMALE	1965	SOUTH MIDLAND	1	FEMALE+FEMALE	53	222.245875	226.3035	yeah something i guess you get forced to do make decisions and	0	0	0	0	0	0	0	0	0	0	0	0	0	0	0	0	0	0	0	0	0	0	12	1.943625	0.16196875	4.057625	2.957395028	51	4.25
2277	1033	FEMALE	1965	SOUTH MIDLAND	1	FEMALE+FEMALE	57	246.653875	249.61475	what time you going to come in just come in vocalized-noise uh	0	0	0	0	0	0	0	0	0	0	1	0	0	0	0	0	0	0	0	0	1	1	13	1.061125	0.081625	2.960875	4.390593997	50	3.846153846
2277	1033	FEMALE	1965	SOUTH MIDLAND	1	FEMALE+FEMALE	63	279.94575	285.34075	you know that's what i've heard too you know i heard that they just put them_1 in there because they don't want to mess with them	0	0	0	0	1	0	0	0	0	0	0	0	0	0	0	0	0	0	0	0	1	0	29	1.815	0.062586207	5.395	5.375347544	101	3.482758621
2277	1033	FEMALE	1965	SOUTH MIDLAND	1	FEMALE+FEMALE	65	295.1045	304.113375	yeah well i've heard uh some things you know uh i- i don't know where i heard it from it might have been a movie or something where they made a apartment complex into a	0	0	0	0	1	0	0	0	0	0	0	0	0	0	0	0	0	0	0	0	1	2	37	2.700875	0.072996622	9.008875	4.107061093	131	3.540540541
2277	1033	FEMALE	1965	SOUTH MIDLAND	1	FEMALE+FEMALE	66	304.113375	310.788375	what you're saying for people who can take care of themselves but they they uh need a little help in doing it	0	0	0	0	0	0	0	0	0	0	0	0	0	0	0	0	0	0	0	1	1	1	23	2.287625	0.099461957	6.675	3.445692884	87	3.782608696
2277	1033	FEMALE	1965	SOUTH MIDLAND	1	FEMALE+FEMALE	68	318.53275	322.265625	yeah each of them_1 have their own little apartment or little	0	0	1	0	0	0	0	0	0	1	0	0	0	0	0	0	0	0	0	0	2	0	11	1.686875	0.153352273	3.732875	2.946790343	51	4.636363636
2277	1033	FEMALE	1965	SOUTH MIDLAND	1	FEMALE+FEMALE	70	326.924375	329.882125	yeah well do they share rooms in nursing homes	0	0	0	0	0	0	0	0	0	0	0	0	0	0	0	0	0	0	0	0	0	0	9	1.22575	0.136194444	2.95775	3.04285352	38	4.222222222
2277	1033	FEMALE	1965	SOUTH MIDLAND	1	FEMALE+FEMALE	76	362.571375	373.159875	well- i'll i'll say something i said in the last conversation i hope i'm never in that position where i have to be put in one uh from all i've heard about it just not and i've heard	0	0	0	0	1	0	0	1	1	0	2	0	0	0	0	1	0	0	0	0	6	1	43	3.5325	0.082151163	10.5885	4.061009586	138	3.209302326
2277	1033	FEMALE	1965	SOUTH MIDLAND	1	FEMALE+FEMALE	80	384.49225	387.51075	well if it ain't uh well you know uh	0	0	0	0	0	0	0	0	0	0	0	0	1	0	0	0	0	0	0	0	1	2	10	1.17275	0.117275	3.0185	3.31290376	27	2.7
2277	1033	FEMALE	1965	SOUTH MIDLAND	1	FEMALE+FEMALE	83	391.26475	397.31675	yeah i have my beliefs in the hereafter and i believe that uh God will take care of them	0	0	1	0	1	0	0	1	0	1	0	0	0	0	0	0	0	0	0	0	4	1	19	3.064	0.161263158	6.052	3.13945803	70	3.684210526
2277	1033	FEMALE	1965	SOUTH MIDLAND	1	FEMALE+FEMALE	89	424.43125	426.652875	or mine yeah i got you there	0	0	0	0	0	0	0	0	0	1	0	0	0	0	0	0	0	0	0	0	1	0	7	0.520563	0.074366143	2.221625	3.15084679	22	3.142857143
2277	1033	FEMALE	1965	SOUTH MIDLAND	1	FEMALE+FEMALE	91	429.661875	432.955625	*laughter*-or you can force them_1 to do it if you know	0	0	0	0	0	0	0	0	0	0	0	0	0	0	0	0	0	0	0	0	0	0	13	0.720438	0.055418308	3.29375	3.94686907	42	3.230769231
2286	1178	FEMALE	1961	SOUTH MIDLAND	2	FEMALE+MALE	12	91.9975	101.742	well people with families have different objectives than single people or no no i've got a family two children	0	0	0	0	0	0	0	0	0	2	0	0	0	0	0	0	0	0	0	0	2	0	20	4.449	0.22245	9.7445	2.052439838	91	4.55
2286	1178	FEMALE	1961	SOUTH MIDLAND	2	FEMALE+MALE	14	103.19475	106.9855	alright do you have children are you single	0	0	0	0	0	0	0	0	0	1	0	0	0	0	0	0	0	0	0	0	1	0	8	1.54675	0.19334375	3.79075	2.110400317	36	4.5
2286	1178	FEMALE	1961	SOUTH MIDLAND	2	FEMALE+MALE	20	115.49125	123.49925	oh yeah that's *laughter* there's *laughter*-still *laughter*-a *laughter*-lot *laughter*-of *laughter*-time *laughter*-for *laughter*-that i had already been married and had one child by that time but um	0	0	0	0	0	0	0	0	0	0	0	0	0	0	0	0	0	0	1	0	1	1	35	2.218	0.063371429	8.008	4.370629371	154	4.4
2286	1178	FEMALE	1961	SOUTH MIDLAND	2	FEMALE+MALE	21	123.49925	135.92375	we uh we've we just kind of started young in life *laughter* but uh uh we uh my husband's still with the same company for ten years and as a result	0	0	1	0	0	0	0	0	0	0	0	0	0	0	0	0	0	0	0	0	1	4	33	7.1885	0.217833333	12.4245	2.656042497	113	3.424242424
2286	1178	FEMALE	1961	SOUTH MIDLAND	2	FEMALE+MALE	22	135.92375	139.766	it has worked out so he's got a real nice benefit package	0	0	0	0	0	0	0	0	0	1	0	0	0	0	0	0	0	0	0	0	1	0	13	1.65825	0.127557692	3.84225	3.383434186	45	3.461538462
2286	1178	FEMALE	1961	SOUTH MIDLAND	2	FEMALE+MALE	24	141.776625	148.79125	it's uh it's nice to be with a big company for that reason i guess	0	0	0	0	0	0	0	0	0	0	0	0	0	0	0	0	0	0	0	0	0	1	17	5.146625	0.302742647	7.014625	2.423508028	50	2.941176471
2286	1178	FEMALE	1961	SOUTH MIDLAND	2	FEMALE+MALE	27	153.80075	166.789375	is vocalized-noise the hospitalization medical care benefits is what we like the best um because it's a good well rounded program it's you know just eighty percent and then uh the deductible's reasonable	0	0	0	0	0	0	0	0	0	0	0	0	0	0	0	0	0	0	0	0	0	2	37	7.056625	0.190719595	12.988625	2.848646412	167	4.513513514
2286	1178	FEMALE	1961	SOUTH MIDLAND	2	FEMALE+MALE	28	166.789375	169.98875	I think it's three fifty a year for the family	0	0	0	0	1	0	0	0	0	0	0	0	0	0	0	0	0	0	0	0	1	0	11	2.247625	0.204329545	3.199375	3.438171518	36	3.272727273
2286	1178	FEMALE	1961	SOUTH MIDLAND	2	FEMALE+MALE	29	169.98875	176.50575	whereas with my company they pay fifty percent and the deductible's i think five hundred a year	0	0	1	0	0	0	0	0	0	0	0	0	0	0	0	0	0	0	0	0	1	0	18	2.82275	0.156819444	6.517	2.762007058	78	4.333333333
2286	1178	FEMALE	1961	SOUTH MIDLAND	2	FEMALE+MALE	3	4.997	8.4245	do you work for a large corporation- corporation	0	0	0	0	0	0	0	0	0	0	0	0	0	0	0	0	0	0	0	0	0	0	8	1.2675	0.1584375	3.4275	2.334062728	40	5
2286	1178	FEMALE	1961	SOUTH MIDLAND	2	FEMALE+MALE	30	176.50575	181.255375	and it costs a lot more i'm with a smaller company though	0	0	0	0	0	0	0	0	0	0	0	0	0	0	0	0	0	0	0	0	0	0	13	3.495625	0.268894231	4.749625	2.737058189	45	3.461538462
2286	1178	FEMALE	1961	SOUTH MIDLAND	2	FEMALE+MALE	35	191.49825	193.722625	yeah it's not very good	0	0	0	0	0	0	0	0	0	0	0	0	1	0	0	0	0	0	0	0	1	0	6	0.278	0.046333333	2.224375	2.697386906	18	3
2286	1178	FEMALE	1961	SOUTH MIDLAND	2	FEMALE+MALE	39	198.488	207.228625	yeah yeah or you can go with a HMO you know Health Maintenance Organization where you pay a certain amount a month	0	0	0	0	0	0	0	0	0	0	0	0	0	0	0	0	0	0	0	0	0	0	22	5.242625	0.238301136	8.740625	2.516982481	93	4.227272727
2286	1178	FEMALE	1961	SOUTH MIDLAND	2	FEMALE+MALE	40	207.228625	213.17325	and then five dollars every time that you go in or two dollars everytime yeah co-payments that's what they are	0	0	0	0	0	0	0	0	0	0	1	0	0	0	0	0	0	0	0	0	1	0	22	2.132625	0.0969375	5.944625	3.700822171	89	4.045454545
2286	1178	FEMALE	1961	SOUTH MIDLAND	2	FEMALE+MALE	46	235.99975	241.716375	well if we uh one of our children is just is just turned two and her first	0	0	2	0	0	0	0	0	0	0	0	0	0	0	0	0	0	0	0	0	2	1	17	3.630625	0.213566176	5.716625	2.973782608	58	3.411764706
2286	1178	FEMALE	1961	SOUTH MIDLAND	2	FEMALE+MALE	47	241.716375	254.74625	eighteen months of life *laughter*-God well she had one operation she's been to the emergency room a couple of times i mean *laughter*-she's she's just expensive the other one wasn't nearly that expensive but the but the baby just one of those	0	0	0	0	0	0	0	0	0	0	0	0	0	0	0	0	0	0	0	0	0	0	48	5.437875	0.113289063	13.029875	3.68384194	192	4
2286	1178	FEMALE	1961	SOUTH MIDLAND	2	FEMALE+MALE	48	254.74625	259.69225	kind of sickly kids that has a lot of accidents *laughter*	0	0	0	0	0	0	0	0	0	1	0	0	0	0	0	0	0	0	0	1	2	0	11	2.358	0.214363636	4.946	2.22401941	46	4.181818182
2286	1178	FEMALE	1961	SOUTH MIDLAND	2	FEMALE+MALE	52	270.9965	275.818625	yeah yeah my husband's got that available that's great	0	0	1	0	0	0	0	0	0	1	0	0	0	0	0	0	0	0	0	0	2	0	11	1.3905	0.126409091	4.822125	2.281151982	44	4
2286	1178	FEMALE	1961	SOUTH MIDLAND	2	FEMALE+MALE	54	277.257875	284.248875	*noise* I think it's fifty percent up to four percent or maybe it's fifty percent up to eighty percent	0	0	0	0	1	0	0	0	0	0	0	0	0	0	0	0	0	0	0	0	1	0	22	4.531	0.205954545	6.991	3.146903161	80	3.636363636
2286	1178	FEMALE	1961	SOUTH MIDLAND	2	FEMALE+MALE	56	285.483875	288.00675	i'm not exactly sure	0	0	0	0	0	0	0	0	0	0	0	0	0	0	0	0	0	0	0	0	0	0	5	0.824875	0.164975	2.522875	1.981865927	16	3.2
2286	1178	FEMALE	1961	SOUTH MIDLAND	2	FEMALE+MALE	61	303.68575	314.967625	yeah uh it it's nice we uh we we do a lot of our savings in that manner and then the rest of it through a universal life policy which is	0	0	1	0	0	0	0	0	0	0	0	0	0	0	0	0	0	0	0	1	2	2	32	6.861875	0.214433594	11.281875	2.836407955	105	3.28125
2286	1178	FEMALE	1961	SOUTH MIDLAND	2	FEMALE+MALE	62	314.967625	328.2	money that you can touch but it's tax deferred and yields a higher rate in general than what we can get in CD's and gets life it's a it's a term life policy also	0	0	1	0	0	0	0	0	0	0	1	0	0	0	0	0	0	0	0	0	2	0	38	6.376375	0.167799342	13.232375	2.87174449	124	3.263157895
2286	1178	FEMALE	1961	SOUTH MIDLAND	2	FEMALE+MALE	63	328.2	337.224375	yeah yeah yeah that's what it is you know about insurance *laughter* i didn't know anything about insurance until i had got *laughter*-until *laughter*-i *laughter*-had *laughter*-children	0	0	0	0	0	0	0	0	0	0	0	1	0	0	0	0	0	0	0	0	1	0	32	3.573	0.11165625	9.024375	3.545951936	147	4.59375
2286	1178	FEMALE	1961	SOUTH MIDLAND	2	FEMALE+MALE	7	27.992125	39.10925	i uh i work with a medium size company and we don't have profit sharing but vocalized-noise i would enjoy it since we uh it's a service based organization so	0	0	0	0	0	0	0	0	0	1	0	0	0	0	0	0	0	0	0	0	1	2	33	5.955125	0.180458333	11.117125	2.968393357	125	3.787878788
2286	1178	FEMALE	1961	SOUTH MIDLAND	2	FEMALE+MALE	8	39.10925	41.396	it would be nice but	0	0	0	0	0	0	0	0	0	0	0	0	0	0	0	0	0	0	0	0	0	0	5	1.33875	0.26775	2.28675	2.186509238	16	3.2
2287	1135	FEMALE	1963	SOUTH MIDLAND	2	FEMALE+FEMALE	11	43.081625	50.5215	*laughter* and it's it's they're and also they're fed up with the system and they say well why should i even vote	0	0	0	0	0	0	0	0	0	0	0	0	0	0	0	1	0	0	0	0	1	0	27	3.006	0.111333333	7.439875	3.629093231	86	3.185185185
2287	1135	FEMALE	1963	SOUTH MIDLAND	2	FEMALE+FEMALE	15	56.4965	68.492375	right the lesser of the two evils is how we usually look at it *laughter* oh i know it *laughter* the last gubernatorial race was oh that was awful	0	0	0	0	1	0	0	0	0	0	0	0	0	0	0	0	0	0	0	0	1	0	29	1.601375	0.055219828	11.995875	2.417497681	115	3.965517241
2287	1135	FEMALE	1963	SOUTH MIDLAND	2	FEMALE+FEMALE	16	68.492375	73.593	but uh so i don't know i it'll be interesting to see how the next uh	0	0	0	0	0	0	0	1	0	0	0	0	0	0	0	0	0	0	0	0	1	2	18	2.984625	0.1658125	5.100625	3.528979292	51	2.833333333
2287	1135	FEMALE	1963	SOUTH MIDLAND	2	FEMALE+FEMALE	2	4.14175	9.606625	yes we uh uh i haven't missed a one since i've been eligible to vote	0	0	0	0	0	0	0	0	0	0	0	0	1	0	0	0	0	0	0	0	1	2	17	3.254	0.191411765	5.464875	3.110775635	52	3.058823529
2287	1135	FEMALE	1963	SOUTH MIDLAND	2	FEMALE+FEMALE	21	80.50675	85.557875	yeah I think well it's it's definitely a problem and I think it could get worse	0	0	0	0	2	0	0	0	0	0	0	0	0	0	0	0	0	0	0	0	2	0	18	2.53625	0.140902778	5.051125	3.563562573	62	3.444444444
2287	1135	FEMALE	1963	SOUTH MIDLAND	2	FEMALE+FEMALE	22	85.557875	91.029375	you know we get this lackadaisical attitude and say huh you know why should we vote	0	0	0	0	0	0	0	0	0	0	0	0	0	0	0	1	0	0	0	0	1	0	16	3.250375	0.203148437	5.4715	2.924243809	68	4.25
2287	1135	FEMALE	1963	SOUTH MIDLAND	2	FEMALE+FEMALE	23	91.029375	96.9035	and then uh you know it could uh it could lead to some serious things	0	0	0	0	0	0	0	0	0	0	0	0	0	0	0	0	0	0	0	0	0	2	15	4.278125	0.285208333	5.874125	2.553571809	55	3.666666667
2287	1135	FEMALE	1963	SOUTH MIDLAND	2	FEMALE+FEMALE	27	104.41325	107.498125	right uh yeah we can get uh	0	0	0	0	0	0	0	0	0	0	0	0	0	0	0	0	0	0	0	0	0	2	7	2.212875	0.316125	3.084875	2.269135702	21	3
2287	1135	FEMALE	1963	SOUTH MIDLAND	2	FEMALE+FEMALE	29	108.75325	115.327625	you know if we get someone in there like that then you know they could make all sorts of changes if they were you know had enough pull	0	0	0	0	0	0	0	0	0	0	0	0	0	1	0	0	0	0	0	0	1	0	28	2.15375	0.076919643	6.574375	4.258959977	107	3.821428571
2287	1135	FEMALE	1963	SOUTH MIDLAND	2	FEMALE+FEMALE	3	9.606625	12.172625	uh did you get to vote at the last one	0	0	0	0	0	0	0	0	0	0	0	0	0	0	0	0	0	0	0	0	0	1	10	1.442	0.1442	2.566	3.897116134	29	2.9
2287	1135	FEMALE	1963	SOUTH MIDLAND	2	FEMALE+FEMALE	34	123.17975	129.490875	yeah and uh who's the other guy LaRouche- uh LaRouche LaRouche- uh	0	0	0	0	0	0	0	0	0	0	0	0	0	0	0	0	0	0	0	0	0	3	13	3.219875	0.247682692	6.311125	2.059854622	52	4
2287	1135	FEMALE	1963	SOUTH MIDLAND	2	FEMALE+FEMALE	35	129.490875	132.724375	that uh is sort of the uh	0	0	0	0	0	0	0	0	0	0	0	0	0	0	0	0	0	0	0	0	0	2	7	2.8915	0.413071429	3.2335	2.164836864	19	2.714285714
2287	1135	FEMALE	1963	SOUTH MIDLAND	2	FEMALE+FEMALE	36	132.724375	146.7755	socialist not socialist but communist- uh uh he's so off the wall that uh he's gone in and tried to get into city elections and uh but he's got he's been put away for uh credit card fraud i believe	0	0	0	0	0	0	0	0	0	0	0	0	0	0	0	0	0	1	0	0	1	5	44	6.796625	0.15446875	14.051125	3.131421861	153	3.477272727
2287	1135	FEMALE	1963	SOUTH MIDLAND	2	FEMALE+FEMALE	37	146.7755	149.749125	yeah Lyndon LaRouche that's it	0	0	0	0	0	0	0	0	0	0	0	0	0	0	0	0	0	0	0	0	0	0	6	1.408	0.234666667	2.973625	2.017739291	25	4.166666667
2287	1135	FEMALE	1963	SOUTH MIDLAND	2	FEMALE+FEMALE	41	156.430875	164.588875	right if you don't go and vote then you know very good chance that they they will because a lot of the people like that	0	0	0	0	1	0	0	1	0	0	0	0	0	0	0	0	0	0	0	0	2	0	26	3.849875	0.148072115	8.158	3.187055651	94	3.615384615
[truncated: 5,721 more rows]
